# Supplementary material for: PfSPZ Vaccine induces focused humoral immune response in HIV positive and negative Tanzanian adults
Source: eBioMedicine. 2024 Sep 30;108:105364. doi: 10.1016/j.ebiom.2024.105364 (PMC11464252; doi:10.1016/j.ebiom.2024.105364)
Supplement: Supplementary Tables [file mmc2.xlsx]

## Sheet: Table S1 (Microarray)
Supplementary Table 1: 262 Plasmodium falciparum antigen fragments represented on the Pf250 microarray.
Gene description and ID comply with the official nomenclature according to plasmoD. Fragments represent either the complete protein or only a part of it. Some fragments are represented as exact duplicates on the array.
Antigen	Gene description	Gene ID	Fragment	Dupl.
AAA protein	dynein-related AAA-type ATPase, putative	PF3D7_1434500	center	no
ACS5	acyl-CoA synthetase	PF3D7_0731600	complete	no
ACS6	acyl-CoA synthetase	PF3D7_0401900	complete	no
AdoMetDC/ODC	S-adenosylmethionine decarboxylase/ornithine decarboxylase	PF3D7_1033100	C-terminal	no
AMA1	apical membrane antigen 1	PF3D7_1133400	complete	no
AP2-I	AP2 domain transcription factor AP2-I	PF3D7_1007700	C-terminal	no
ApiAP2	AP2 domain transcription factor, putative	PF3D7_1139300	center	no
ARNP	apical rhoptry neck protein	PF3D7_0511600	complete	no
ARP	conserved Plasmodium protein, unknown function	PF3D7_0108300	C-terminal	no
ARP	conserved Plasmodium protein, unknown function	PF3D7_0108300	center	no
ARP	conserved Plasmodium protein, unknown function	PF3D7_0108300	N-terminal	no
ATP4	non-SERCA-type Ca2+ -transporting P-ATPase	PF3D7_1211900	N-terminal	no
ATrx1	thioredoxin-like protein, putative	PF3D7_1419200	C-terminal	no
BDP	bromodomain protein, putative	PF3D7_0110500	C-terminal	no
BDP	bromodomain protein, putative	PF3D7_0110500	center	no
BDP2	bromodomain protein 2, putative	PF3D7_1212900	N-terminal	no
BIP	heat shock protein 70	PF3D7_0917900	C-terminal	no
CAF1	chromatin assembly factor 1 subunit A	PF3D7_0501800	C-terminal	no
CARP	clustered-asparagine-rich protein	PF3D7_1236100	complete	no
CelTOS	cell traversal protein for ookinetes and sporozoites	PF3D7_1216600	complete	no
Cg1 protein	Cg1 protein	PF3D7_0709100	N-terminal	no
CIA1	cytosolic iron-sulfur protein assembly protein 1, putative	PF3D7_1209400	complete	no
CLAG3.1	cytoadherence linked asexual protein 3.1	PF3D7_0302500	N-terminal	no
COG4	conserved oligomeric Golgi complex subunit 4, putative	PF3D7_0615800	center	no
conserved protein	conserved Plasmodium membrane protein, unknown function	PF3D7_0704300	N-terminal	no
conserved protein	conserved Plasmodium membrane protein, unknown function	PF3D7_0404600	C-terminal	no
conserved protein	conserved Plasmodium membrane protein, unknown function	PF3D7_1023000	complete	no
conserved protein	conserved Plasmodium protein, unknown function	PF3D7_1321100	center	no
conserved protein	conserved Plasmodium protein, unknown function	PF3D7_1448500	center	no
conserved protein	conserved Plasmodium protein, unknown function	PF3D7_1462400	center	no
conserved protein	conserved protein, unknown function	PF3D7_1121100	C-terminal	no
conserved protein	conserved Plasmodium protein, unknown function	PF3D7_0815500	N-terminal	no
conserved protein	conserved Plasmodium protein, unknown function	PF3D7_1423700	N-terminal	no
conserved protein	conserved Plasmodium protein, unknown function	PF3D7_1364400	N-terminal	no
conserved protein	conserved protein, unknown function	PF3D7_1002500	N-terminal	no
conserved protein	conserved Plasmodium protein, unknown function	PF3D7_1229300	complete	no
conserved protein	conserved protein, unknown function	PF3D7_1328300	N-terminal	no
conserved protein	conserved Plasmodium protein, unknown function	PF3D7_1133200	center	no
conserved protein	conserved Plasmodium protein, unknown function	PF3D7_0407700	center	yes
conserved protein	conserved Plasmodium protein, unknown function	PF3D7_0110000	complete	no
conserved protein	conserved Plasmodium protein, unknown function	PF3D7_0511400	complete	yes
conserved protein	conserved Plasmodium membrane protein, unknown function	PF3D7_1021700	center	no
conserved protein	conserved Plasmodium protein, unknown function	PF3D7_1473000	complete	no
conserved protein	conserved Plasmodium protein, unknown function	PF3D7_0819800	center	no
conserved protein	conserved Plasmodium protein, unknown function	PF3D7_0407800	C-terminal	no
conserved protein	conserved Plasmodium protein, unknown function	PF3D7_0513200	C-terminal	no
conserved protein	conserved Plasmodium membrane protein, unknown function	PF3D7_1221900	complete	no
conserved protein	conserved Plasmodium protein, unknown function	PF3D7_1020200	C-terminal	no
conserved protein	conserved Plasmodium protein, unknown function	PF3D7_0933900	C-terminal	no
conserved protein	conserved Plasmodium protein, unknown function	PF3D7_1360400	complete	no
conserved protein	conserved Plasmodium protein, unknown function	PF3D7_0933100	C-terminal	no
conserved protein	conserved Plasmodium protein, unknown function	PF3D7_1446700	N-terminal	no
conserved protein	conserved Plasmodium protein, unknown function	PF3D7_1140800	complete	no
conserved protein	conserved Plasmodium protein, unknown function	PF3D7_0315400	complete	no
conserved protein	conserved Plasmodium protein, unknown function	PF3D7_0827600	C-terminal	no
conserved protein	conserved Plasmodium protein, unknown function	PF3D7_0511400	complete	yes
conserved protein	conserved Plasmodium protein, unknown function	PF3D7_0403600	C-terminal	no
conserved protein	conserved Plasmodium protein, unknown function	PF3D7_1239800	center	no
conserved protein	conserved Plasmodium protein, unknown function	PF3D7_0713900	C-terminal	no
conserved protein	conserved Plasmodium protein, unknown function	PF3D7_0817300	C-terminal	no
conserved protein	conserved Plasmodium protein, unknown function	PF3D7_0726600	N-terminal	no
conserved protein	conserved Plasmodium protein, unknown function	PF3D7_0713900	N-terminal	no
conserved protein	conserved Plasmodium protein, unknown function	PF3D7_0706100	center	no
conserved protein	conserved protein, unknown function	PF3D7_0716300	N-terminal	no
conserved protein	conserved Plasmodium protein, unknown function	PF3D7_1136200	C-terminal	no
conserved protein	conserved Plasmodium protein, unknown function	PF3D7_0713900	center	no
conserved protein	conserved Plasmodium protein, unknown function	PF3D7_0407700	center	yes
conserved protein	conserved Plasmodium protein, unknown function	PF3D7_1304300	complete	no
CryPH	conserved protein, unknown function	PF3D7_0825700	complete	no
CSP	circumsporozoite (CS) protein	PF3D7_0304600	complete	no
CWC16 protein	CWC16 domain-containing protein, putative	PF3D7_1015100	complete	no
DBLMSP	duffy binding-like merozoite surface protein	PF3D7_1035700	complete	no
DBLMSP2	duffy binding-like merozoite surface protein 2	PF3D7_1036300	complete	no
DBR1	RNA lariat debranching enzyme, putative	PF3D7_1340600	complete	no
DCTN2	dynactin subunit 2, putative	PF3D7_1346000	N-terminal	no
DnaJ protein	DnaJ protein, putative	PF3D7_1149600	C-terminal	no
DPH2	diphthamide biosynthesis protein 2, putative	PF3D7_1429500	complete	no
dynein HC	dynein heavy chain, putative	PF3D7_1023100	center	no
dynein HC	dynein heavy chain, putative	PF3D7_1122900	center	no
dynein HC	dynein heavy chain, putative	PF3D7_1023100	center	no
E3 ubiquitin ligase	E3 ubiquitin-protein ligase, putative	PF3D7_0707700	complete	no
EBA140	erythrocyte binding antigen-140 EBA140	PF3D7_1301600	N-terminal	no
EBA175	erythrocyte binding antigen-175	PF3D7_0731500	C-terminal	no
EBA181	erythrocyte binding antigen-181	PF3D7_0102500	center	no
EFTUD2	U5 small nuclear ribonucleoprotein component, putative	PF3D7_1003800	C-terminal	no
eIF-2B	translation initiation factor eIF-2B subunit beta, putative	PF3D7_1250600	complete	no
ERCC4	DNA repair endonuclease XPF, putative	PF3D7_1368800	N-terminal	no
ETRAMP10	early transcribed membrane protein 10.1	PF3D7_1001500	complete	no
ETRAMP10.2	early transcribed membrane protein 10.2	PF3D7_1033200	complete	no
ETRAMP14	early transcribed membrane protein 14.1	PF3D7_1401400	complete	no
ETRAMP2	early transcribed membrane protein 2	PF3D7_0202500	complete	no
ETRAMP4	early transcribed membrane protein 4	PF3D7_0423700	complete	no
ETRAMP5	early transcribed membrane protein 5 ETRAMP5	PF3D7_0532100	complete	no
exonuclease	exonuclease, putative	PF3D7_1106300	center	no
EXP	Plasmodium exported protein, unknown function	PF3D7_1476600	complete	no
EXP	Plasmodium exported protein, unknown function	PF3D7_0731200	conflict	no
EXP	Plasmodium exported protein, unknown function	PF3D7_1353100	C-terminal	no
EXP	Plasmodium exported protein, unknown function	PF3D7_0113200	C-terminal	no
EXP	Plasmodium exported protein, unknown function	PF3D7_0701900	complete	no
EXP (hyp2)	Plasmodium exported protein (hyp2), unknown function	PF3D7_1002000	C-terminal	no
EXP2	exported protein 2	PF3D7_1471100	C-terminal	no
EXP3	exported protein 3	PF3D7_1024800	C-terminal	no
FTSH1	ATP-dependent zinc metalloprotease FTSH 1	PF3D7_1239700	complete	no
G protein	GTP-binding protein, putative	PF3D7_1462300	N-terminal	no
GAP	GTPase-activating protein, putative	PF3D7_1473100	N-terminal	no
GCN5	histone acetyltransferase GCN5	PF3D7_0823300	center	no
GEXP02 PHISTb	Plasmodium exported protein (PHISTb), unknown function	PF3D7_1102500	C-terminal	no
GEXP18	Plasmodium exported protein, unknown function	PF3D7_0402400	C-terminal	no
GEXP5	gametocyte exported protein 5	PF3D7_0936600	C-terminal	no
GIG	gametocytogenesis-implicated protein	PF3D7_0935600	N-terminal	no
GLURP	glutamate-rich protein GLURP	PF3D7_1035300	N-terminal	no
GRP94	endoplasmin, putative	PF3D7_1222300	complete	no
GTPase	XPA binding protein 1, putative	PF3D7_1201500	complete	no
H101	merozoite surface protein	PF3D7_1035600	complete	no
HSP40	heat shock protein 40, type II	PF3D7_0501100	C-terminal	no
HSP40	heat shock protein 40, type II	PF3D7_0501100	center	no
HSP70	heat shock protein 70	PF3D7_0818900	complete	no
HSP70x	heat shock protein 70	PF3D7_0831700	complete	no
ICP	Falstatin	PF3D7_0911900	complete	yes
ICP	Falstatin	PF3D7_0911900	complete	yes
IMC1a	inner membrane complex protein 1a, putative	PF3D7_0304000	C-terminal	no
IMC1i	inner membrane complex protein 1i, putative	PF3D7_0823500	complete	no
kelch protein	conserved Plasmodium protein, unknown function	PF3D7_1468100	center	no
kelch protein	kelch domain-containing protein, putative	PF3D7_1125800	N-terminal	no
LISP2	liver specific protein 2, putative LISP2	PF3D7_0405300	N-terminal	no
LISP2	liver specific protein 2, putative LISP2	PF3D7_0405300	center	no
LISP2	liver specific protein 2, putative LISP2	PF3D7_0405300	C-terminal	no
LSA1	liver stage antigen 1	PF3D7_1036400	N-terminal	no
LSA1	liver stage antigen 1	PF3D7_1036400	center	no
LSA1	liver stage antigen 1	PF3D7_1036400	C-terminal	no
LSA1	liver stage antigen 1	PF3D7_1036400	N-terminal	no
LSA3	liver stage antigen 3	PF3D7_0220000	N-terminal	no
LSA3	liver stage antigen 3	PF3D7_0220000	complete	no
LSA3	liver stage antigen 3	PF3D7_0220000	C-terminal	no
M566	probable protein, unknown function	PF3D7_1035900	complete	no
MC-2TM	Pfmc-2TM Maurer's cleft two transmembrane protein	PF3D7_1100800	C-terminal	no
MC-2TM	Pfmc-2TM Maurer's cleft two transmembrane protein	PF3D7_0713100	complete	no
MC-2TM	Pfmc-2TM Maurer's cleft two transmembrane protein	PF3D7_0324100	C-terminal	no
MDV1	male development gene 1	PF3D7_1216500	complete	no
MESA	mature parasite-infected erythrocyte surface antigen	PF3D7_0500800	center	no
MON1	vacuolar fusion protein MON1, putative	PF3D7_1352800	C-terminal	no
MSA180	merozoite surface protein MSA180, putative	PF3D7_1014100	N-terminal	no
MSA180	merozoite surface protein MSA180, putative	PF3D7_1014100	C-terminal	no
MSA180	merozoite surface protein MSA180, putative	PF3D7_1014100	N-terminal	no
MSP1	merozoite surface protein 1	PF3D7_0930300	C-terminal	no
MSP1	merozoite surface protein 1	PF3D7_0930300	N-terminal	no
MSP10	merozoite surface protein 10	PF3D7_0620400	complete	no
MSP11	merozoite surface protein 11	PF3D7_1036000	complete	no
MSP2	merozoite surface protein 2	PF3D7_0206800	complete	no
MSP3	merozoite surface protein 3	PF3D7_1035400	complete	no
MSP4	merozoite surface protein 4	PF3D7_0207000	N-terminal	yes
MSP4	merozoite surface protein 4	PF3D7_0207000	N-terminal	yes
MSP5	merozoite surface protein 5	PF3D7_0206900	N-terminal	yes
MSP5	merozoite surface protein 5	PF3D7_0206900	N-terminal	yes
MSP7	merozoite surface protein 7	PF3D7_1335100	complete	no
MSP8	merozoite surface protein 8	PF3D7_0502400	complete	no
MSRP2	MSP7-like protein	PF3D7_1334800	complete	no
MT	methyltransferase, putative	PF3D7_0409300	complete	no
MTRAP	merozoite TRAP-like protein	PF3D7_1028700	complete	no
NAA15	N-alpha-acetyltransferase 15, NatA auxiliary subunit, putative	PF3D7_1244100	center	no
NAPL	nucleosome assembly protein	PF3D7_1203700	complete	no
NIF4	NLI interacting factor-like phosphatase, putative	PF3D7_1012700	N-terminal	no
NOT protein	NOT family protein, putative	PF3D7_1417200	center	no
NUP138	nucleoporin NUP138, putative	PF3D7_0903500	N-terminal	no
P113	surface protein P113	PF3D7_1420700	complete	no
peptidase	peptidase, putative	PF3D7_1018300	complete	no
peptidase M16	peptidase M16, putative	PF3D7_1121800	N-terminal	no
Pf11-1	gametocyte-specific protein	PF3D7_1038400	center	no
Pf332	antigen 332, DBL-like protein	PF3D7_1149000	C-terminal	no
Pf332	antigen 332, DBL-like protein	PF3D7_1149000	center	no
PFDN2	prefoldin subunit 5, putative	PF3D7_1128100	center	no
PfEMP1	erythrocyte membrane protein 1, PfEMP1	PF3D7_1300300	C-terminal	no
PfEMP1	erythrocyte membrane protein 1, PfEMP1	PF3D7_0632500	center	no
PfEMP1	erythrocyte membrane protein 1, PfEMP1	PF3D7_0808600	C-terminal	no
PfEMP1	erythrocyte membrane protein 1, PfEMP1	PF3D7_0800200	C-terminal	no
PfEMP1	erythrocyte membrane protein 1, PfEMP1	PF3D7_0711700	C-terminal	no
PfEMP1	erythrocyte membrane protein 1, PfEMP1	PF3D7_1041300	center	no
PfEMP1	erythrocyte membrane protein 1, PfEMP1	PF3D7_0617400	center	no
PfEMP1	erythrocyte membrane protein 1 (PfEMP1), exon 2	PF3D7_0223300	complete	no
PfEMP1	erythrocyte membrane protein 1, PfEMP1	PF3D7_0632800	center	no
PfEMP1	erythrocyte membrane protein 1, PfEMP1	PF3D7_1100200	center	no
PfEMP1	erythrocyte membrane protein 1, PfEMP1	PF3D7_0617400	C-terminal	no
PfEMP1	erythrocyte membrane protein 1, PfEMP1	PF3D7_0420700	C-terminal	no
PfEMP1	erythrocyte membrane protein 1, PfEMP1	PF3D7_1300300	center	no
PfEMP1	erythrocyte membrane protein 1, PfEMP1	PF3D7_0800300	C-terminal	no
PfEMP1	erythrocyte membrane protein 1, PfEMP1	PF3D7_0200100	center	no
PfEMP1	erythrocyte membrane protein 1 (PfEMP1), pseudogene	PF3D7_0701000	C-terminal	no
PfEMP1 VAR2CSA	erythrocyte membrane protein 1, PfEMP1 VAR2CSA	PF3D7_1200600	N-terminal	no
PfEMP1 VAR2CSA	erythrocyte membrane protein 1, PfEMP1 VAR2CSA	PF3D7_1200600	center	no
PfEMP1 VAR2CSA	erythrocyte membrane protein 1, PfEMP1 VAR2CSA	PF3D7_1200600	center	no
Pfs16	sexual stage-specific protein precursor	PF3D7_0406200	complete	no
PHAX protein	PHAX domain-containing protein, putative	PF3D7_1021900	center	no
PHISTa	Plasmodium exported protein (PHISTa), unknown function	PF3D7_1001300	C-terminal	no
PHISTa-like	Plasmodium exported protein (PHISTa-like), unknown function	PF3D7_0832300	C-terminal	no
PHISTb	Plasmodium exported protein (PHISTb), unknown function	PF3D7_0532300	C-terminal	no
PHISTb	Plasmodium exported protein (PHISTb), unknown function	PF3D7_1477500	C-terminal	no
PHISTb	Plasmodium exported protein (PHISTb), unknown function	PF3D7_0424800	complete	no
PHISTb	Plasmodium exported protein (PHISTb), unknown function	PF3D7_1252700	C-terminal	no
PHISTc	Plasmodium exported protein (PHISTc), unknown function	PF3D7_0830600	C-terminal	no
PHISTc	Plasmodium exported protein (PHISTc), unknown function	PF3D7_0801000	C-terminal	no
PHISTc	Plasmodium exported protein (PHISTc), unknown function	PF3D7_0801000	N-terminal	no
PhLP1	phosducin-like protein, putative	PF3D7_0516400	complete	no
PIESP2	parasite-infected erythrocyte surface protein	PF3D7_0501200	complete	no
PL	phospholipase, putative	PF3D7_0629300	complete	no
PMX	plasmepsin X	PF3D7_0808200	complete	no
PP5	serine/threonine protein phosphatase 5	PF3D7_1355500	complete	no
PRPF8	pre-mRNA-processing-splicing factor 8, putative	PF3D7_0405400	center	no
PSOP24	secreted ookinete protein, putative	PF3D7_0108700	N-terminal	no
PTEX150	translocon component PTEX150	PF3D7_1436300	complete	yes
PTEX150	translocon component PTEX150	PF3D7_1436300	complete	yes
PTP5	EMP1-trafficking protein	PF3D7_1002100	complete	no
PTP6	EMP1-trafficking protein	PF3D7_1302000	C-terminal	no
PV1	parasitophorous vacuolar protein 1	PF3D7_1129100	complete	no
RA	rhoptry associated adhesin	PF3D7_1012200	N-terminal	no
RAD14	DNA repair protein RAD14, putative	PF3D7_0710400	complete	no
RAP1	rhoptry-associated protein 1	PF3D7_1410400	complete	no
RBP	conserved Plasmodium protein, unknown function	PF3D7_0302800	complete	no
RBP	RNA-binding protein, putative	PF3D7_1022000	N-terminal	no
RBP	RNA-binding protein, putative	PF3D7_1445600	center	no
RESA	ring-infected erythrocyte surface antigen	PF3D7_0102200	C-terminal	no
RESA3	ring-infected erythrocyte surface antigen	PF3D7_1149200	center	no
REX1	ring-exported protein 1	PF3D7_0935900	complete	no
REX1	ring-exported protein 1	PF3D7_0935900	C-terminal	no
REX3	ring-exported protein 3	PF3D7_0936300	complete	no
RH2b	reticulocyte binding protein 2 homologue b	PF3D7_1335300	center	no
RH2b	reticulocyte binding protein 2 homologue b	PF3D7_1335300	C-terminal	no
RH3	reticulocyte binding protein homologue 3, pseudogene	PF3D7_1252400	center	no
RH5	reticulocyte binding protein homologue 5	PF3D7_0424100	complete	no
RhopH3	high molecular weight rhoptry protein 3	PF3D7_0905400	C-terminal	no
RIF	rifin	PF3D7_0900200	complete	no
RIF	rifin	PF3D7_1040800	complete	no
RIF	rifin	PF3D7_1200300	complete	no
RNF5	E3 ubiquitin-protein ligase RNF5, putative	PF3D7_0627300	complete	no
ROM4	rhomboid protease ROM4	PF3D7_0506900	complete	no
RON12	rhoptry neck protein 12	PF3D7_1017100	complete	no
RON2	rhoptry neck protein 2	PF3D7_1452000	N-terminal	no
RON2	rhoptry neck protein 2	PF3D7_1452000	center	no
RON3	rhoptry neck protein 3	PF3D7_1252100	C-terminal	no
RPUSD	RNA pseudouridylate synthase, putative	PF3D7_0511500	center	no
SAP protein	SAP domain-containing protein, putative	PF3D7_0912500	center	no
SEC7	protein transport protein SEC7, putative	PF3D7_1442900	N-terminal	no
SEMP1	small exported membrane protein 1	PF3D7_0702400	N-terminal	no
SERA3	serine repeat antigen 3	PF3D7_0207800	N-terminal	no
SERA4	serine repeat antigen 4	PF3D7_0207700	N-terminal	no
SERA5	serine repeat antigen 5	PF3D7_0207600	center	no
SET10	histone-lysine N-methyltransferase, H3 lysine-4 specific	PF3D7_1221000	C-terminal	no
SIAP2	sporozoite invasion-associated protein 2	PF3D7_0830300	complete	yes
SIAP2	sporozoite invasion-associated protein 2	PF3D7_0830300	complete	yes
SR10	serpentine receptor, putative	PF3D7_1215900	complete	no
STARP	sporozoite threonine and asparagine-rich protein	PF3D7_0702300	complete	yes
STARP	sporozoite threonine and asparagine-rich protein	PF3D7_0702300	complete	yes
SYN6	SNARE protein, putative	PF3D7_0530100	C-terminal	no
TEF	translation elongation factor EF-1, subunit alpha, putative	PF3D7_1123400	N-terminal	no
THO2	THO complex subunit 2, putative	PF3D7_1249800	center	no
TMED	transmembrane emp24 domain-containing protein, putative	PF3D7_0422100	complete	no
UBE4B	ubiquitin conjugation factor E4 B, putative	PF3D7_0826500	C-terminal	no
VPS13	VPS13 domain-containing protein, putative	PF3D7_1346400	N-terminal	no
XL2	exported lipase 2	PF3D7_1001600	C-terminal	no
zinc finger	zinc finger protein, putative	PF3D7_1208800	N-terminal	no
zinc finger	zinc finger protein, putative	PF3D7_1358500	complete	no
zinc finger	zinc finger protein, putative	PF3D7_1008100	N-terminal	no
zinc finger	zinc finger protein, putative	PF3D7_1205500	complete	no

## Sheet: Table S2 (Fig2c)
Supplementary Table 2: Median IgG baseline reactivity in study population, stratified by HIV status.
HIV positive	HIV negative	Median overall	Antigen
5.81734	5.83176	5.83176	M566
5.86038	4.35615	5.75885	MSP2
5.62582	4.89453	5.4799	LSA3
4.84972	5.24337	5.17982	REX1
3.94773	5.60697	5.09919	TMED
5.15867	4.13575	5.09501	RAD14
5.19648	4.93777	5.07045	conserved protein
5.06062	5.05619	5.05619	RAP1
4.6885	4.72094	4.72094	REX1
5.4813	2.62856	4.53312	LSA1
3.81009	4.94846	4.50807	AP2-I
3.53035	4.86982	4.44651	conserved protein
3.6398	4.80693	4.42514	MSP10
3.82554	5.06477	4.34059	RH2b
4.65872	4.30629	4.30629	ETRAMP5
3.76916	4.75176	4.06573	PTP5
4.30408	3.68164	4.01536	PfEMP1
3.53545	4.71097	4.0139	SYN6
3.3925	4.00542	3.97926	EBA175
3.68198	4.14975	3.95404	LISP2
3.17388	4.04784	3.87423	peptidase M16
3.51377	4.37644	3.77897	Pf332
2.94001	4.00868	3.74624	ARNP
3.60807	3.67311	3.67311	MSP1
2.92391	3.70478	3.56829	MSP3
2.93505	4.26881	3.56677	NIF4
3.58481	3.2817	3.56515	kelch protein
2.71055	3.4883	3.4883	PfEMP1
3.72583	3.47819	3.47819	STARP
4.60403	2.99931	3.43204	MSP4
2.73476	3.60314	3.42302	PfEMP1
3.41586	3.41797	3.41797	MSP7
4.88723	3.35517	3.4128	PHISTc
2.48084	3.5255	3.40358	TEF
2.92012	3.83549	3.39592	conserved protein
2.73678	3.40475	3.32543	exonuclease
2.63581	3.80548	3.32016	RH3
3.02941	3.25165	3.25165	conserved protein
2.98548	3.24576	3.24576	ARP
1.89363	3.21402	3.21402	FTSH1
4.09474	2.78114	3.18784	MSA180
2.48425	3.24126	3.15089	ACS6
2.61516	3.14814	3.14814	conserved protein
2.11664	3.25165	3.14345	PfEMP1
1.92396	3.13089	3.13089	SERA4
2.00358	4.60614	3.11299	MSP8
1.65219	3.48942	3.1039	RON2
2.51954	3.40787	3.08997	conserved membrane protein
2.69748	3.23516	3.06751	PfEMP1
2.39264	3.29823	3.05705	conserved protein
2.98405	3.41441	3.04055	GCN5
3.14912	2.3851	3.02878	GEXP02 PHISTb
2.70807	3.01295	3.01295	_x000D_ ETRAMP14
2.22623	3.10881	2.98656	conserved protein
2.63068	2.99657	2.95312	dynein HC
1.86483	2.98676	2.9225	DBLMSP
3.77121	2.3387	2.86292	MSP11
2.84726	2.8554	2.8554	ETRAMP10
2.52551	2.95683	2.85089	ETRAMP10.2
2.477	3.42301	2.85019	EBA181
2.62246	2.84814	2.84814	NUP138
3.52386	2.73467	2.83766	LISP2
2.69166	3.14381	2.82127	P113
2.79895	2.81718	2.81718	PMX
3.03238	2.45791	2.81318	Pfs16
2.56959	3.65906	2.81113	GIG
3.42833	2.70355	2.78768	MSP4
2.64389	3.30587	2.78526	zinc finger
2.65087	3.19557	2.76099	RIF
2.88516	2.74784	2.74784	GEXP18
3.3818	2.73962	2.73962	LSA1
3.06159	2.73284	2.73284	PTEX150
2.23736	3.39689	2.72678	LSA3
2.90973	2.71346	2.71346	conserved protein
2.48728	2.87695	2.70084	MSA180
2.30574	2.69846	2.69846	RIF
2.6668	2.698	2.698	zinc finger
2.39773	2.87036	2.67979	kelch protein
2.58111	2.85676	2.6763	PfEMP1
2.50356	2.66377	2.66377	ICP
2.4386	2.7054	2.66324	THO2
2.32482	3.53984	2.661	RhopH3
2.16642	3.11895	2.60833	ICP
2.20431	3.01295	2.59482	conserved protein
2.63613	2.55044	2.55044	AdoMetDC/ODC
2.15166	2.65375	2.55007	SEMP1
1.97018	2.81432	2.52636	EXP3
2.48837	2.52356	2.52356	SAP protein
2.41847	2.8627	2.52149	BDP2
2.23355	2.87888	2.51867	PfEMP1
1.24942	2.84814	2.5154	peptidase
2.64917	2.51296	2.51296	PfEMP1
2.25314	2.83464	2.48693	ACS5
2.45545	2.47	2.47	conserved protein
2.29851	2.67591	2.46427	NOT protein
2.11842	2.46286	2.46286	LISP2
3.01848	2.36657	2.44436	CSP
2.05363	2.43355	2.43355	conserved protein
1.31449	2.43771	2.42696	GLURP
2.18515	3.52067	2.41657	eIF-2B
1.82275	2.54126	2.34365	conserved protein
2.35691	2.28597	2.3374	PTP6
2.59693	1.82375	2.32482	LSA1
2.02945	2.73666	2.31771	DCTN2
1.40735	2.48612	2.28656	conserved protein
1.85681	3.13126	2.26417	GTPase
1.74739	2.51193	2.26417	MC-2TM
0.863378	2.39642	2.2536	PHAX protein
1.46361	2.50709	2.24401	MSP5
1.87163	2.43087	2.24373	VPS13
1.75047	2.35992	2.22555	CIA1
1.97055	2.41582	2.21322	MSP5
1.86785	2.28273	2.20726	SERA3
2.07174	2.44209	2.20431	conserved protein
1.44809	2.37183	2.20063	conserved protein
2.19334	2.32233	2.1995	PHISTb
2.03669	2.19738	2.19738	LSA3
2.32641	2.17762	2.17762	RON12
1.2613	2.24317	2.17255	ATP4
2.46563	2.15239	2.16463	RESA3
1.56353	2.56191	2.16254	GEXP5
2.0142	2.99188	2.16121	PHISTa
1.77472	2.73284	2.15863	Pf332
2.06802	2.65046	2.14714	PL
1.94612	2.97438	2.10682	ARP
1.67113	2.99992	2.09729	SERA5
1.76702	3.46591	2.09495	ApiAP2
1.2758	2.25594	2.07841	MSP1
1.54889	2.14535	2.0771	conserved protein
1.68296	2.14565	2.07501	PP5
2.80322	2.03221	2.05383	MTRAP
1.72691	2.20049	2.04904	EBA140
1.48495	2.28522	2.04779	GAP
1.83767	2.046	2.046	conserved protein
2.52911	2.02894	2.02894	REX3
1.46138	2.89184	2.02386	PfEMP1
1.88789	2.0534	2.01518	EXP
1.95679	1.99706	1.99706	PSOP24
1.72197	2.15481	1.9819	AAA protein
1.9753	2.39642	1.97642	RBP
1.37378	2.41926	1.97043	MC-2TM
1.93005	2.0754	1.96242	PfEMP1
1.41287	2.35673	1.96229	conserved protein
2.22958	1.95846	1.95846	PHISTc
1.73445	2.27103	1.94873	PfEMP1
1.51	2.07285	1.94078	zinc finger
1.73316	2.30604	1.93441	E3 ubiquitin ligase
1.66398	2.49691	1.91323	conserved protein
1.1388	2.04519	1.87978	PfEMP1
1.88473	1.8794	1.8794	PfEMP1
1.82329	1.84169	1.84169	conserved protein
1.18528	3.46891	1.84001	CryPH
1.49	2.0957	1.80847	RNF5
1.5199	2.12718	1.80764	PHISTc
1.1379	2.14607	1.78188	conserved protein
1.65287	2.41219	1.77808	H101
1.18128	2.64786	1.75723	conserved membrane protein
1.61831	2.56038	1.75234	ATrx1
1.62479	2.01505	1.74316	MESA
1.4626	3.15723	1.7375	PhLP1
1.29919	2.30597	1.73667	CAF1
1.89152	1.72183	1.72183	IMC1a
1.25032	1.98883	1.71425	GRP94
1.44185	2.07114	1.70297	EXP (hyp2)
1.86143	1.59591	1.70265	PfEMP1
1.68318	1.65561	1.65689	MSRP2
1.50705	1.65561	1.65561	MDV1
1.49736	1.71696	1.63744	UBE4B
1.50641	1.63696	1.63696	SIAP2
1.48635	1.80657	1.6272	RBP
1.44118	1.62031	1.62031	BIP
1.1244	2.57505	1.61603	XL2
0.938795	1.9876	1.61603	EFTUD2
1.83405	1.42437	1.61019	conserved protein
1.40781	1.60664	1.60664	NAPL
1.53339	1.60163	1.60163	RH2b
1.31449	1.63373	1.56085	SEC7
0.969306	2.31784	1.54965	EXP
2.15028	1.07712	1.54615	RON3
1.39824	2.03613	1.54032	PHISTb
1.38922	1.52663	1.52663	HSP40
1.39565	1.61603	1.52483	PfEMP1 VAR2CSA
1.04945	2.50143	1.51968	MSA180
1.37777	1.54702	1.48927	DBLMSP2
1.108	1.46494	1.46494	conserved protein
1.45645	1.45124	1.45124	HSP70x
1.28882	1.77513	1.43212	conserved protein
1.78088	1.28347	1.43167	STARP
1.72713	1.41901	1.41901	PfEMP1 VAR2CSA
1.37378	1.54702	1.4045	RESA
1.28882	1.87719	1.40301	conserved protein
0.608371	1.90755	1.3851	RPUSD
1.34475	1.46186	1.38457	HSP40
1.17699	1.38072	1.38072	HSP70
1.22989	1.46957	1.36868	conserved protein
1.53688	1.29742	1.3503	dynein HC
1.08308	1.77092	1.33166	BDP
1.75731	1.16066	1.3096	conserved protein
1.18247	1.73003	1.304	MC-2TM
1.09611	1.72102	1.29742	ROM4
1.40781	1.29511	1.29511	IMC1i
1.27044	1.29429	1.29429	G protein
0.315079	1.29742	1.29343	BDP
1.13276	1.29333	1.29333	EXP
1.0323	2.1651	1.28772	DnaJ protein
1.27812	1.58189	1.28177	PfEMP1 VAR2CSA
1.12921	1.74441	1.26267	RH5
1.12647	1.56105	1.25737	RA
2.0694	1.25638	1.25638	RIF
0.626876	1.74565	1.22633	conserved protein
0.878433	1.2336	1.21825	conserved protein
1.01487	1.49331	1.20787	zinc finger
0.763966	1.34154	1.20345	EXP
1.11877	1.17785	1.17785	conserved protein
1.07087	1.13211	1.13211	DBR1
0.852302	1.27779	1.11224	PfEMP1
1.21018	1.10548	1.10548	AMA1
0.818271	1.86829	1.09611	RBP
0.905438	1.31272	1.07647	PHISTa-like
1.06632	1.02277	1.02277	SET10
0.983915	1.03316	1.0178	conserved protein
1.56974	0.984933	1.0106	CWC16 protein
0.931266	1	1	dynein HC
0.891834	0.962243	0.962243	conserved protein
0.270411	1.0326	0.942341	ETRAMP4
0.76918	1.2116	0.940959	conserved protein
0.524796	2.55012	0.925702	conserved protein
0.905438	0.901728	0.901728	ERCC4
1.07244	0.892037	0.892037	LSA1
1.14745	0.697818	0.889047	PV1
1.51667	0.656375	0.869456	Pf11-1
1.14481	0.554043	0.766513	PHISTb
0.45172	0.835389	0.707072	PRPF8
0.986853	0.670632	0.689733	conserved protein
0.945229	0.514442	0.674997	MON1
0.342751	0.933605	0.671897	RON2
0.634002	1.49462	0.64849	PIESP2
0.53217	0.72748	0.613439	ETRAMP2
0.313591	0.726616	0.597895	conserved protein
0.64849	0.579076	0.579076	conserved protein
0.572104	0.336942	0.543199	Cg1 protein
0.410585	0.629217	0.52653	SIAP2
0.215366	0.708858	0.434844	CARP
0.0336731	0.611389	0.423665	PfEMP1
0.276933	0.411668	0.411668	PFDN2
0.651481	-0.273051	0.388293	DPH2
0.38014	0.744989	0.381277	PTEX150
-0.152992	0.787716	0.372223	conserved protein
0.995825	0.206091	0.31059	conserved protein
0.180394	0.941466	0.264234	conserved protein
0.0454486	0.234175	0.234175	conserved membrane protein
0.169482	0.202691	0.202691	EXP2
0.458135	0.182939	0.182939	CelTOS
0.128014	0.613802	0.159759	SR10
0.600941	-0.0440137	0.14999	conserved protein
0.308622	0.0908461	0.0908461	NAA15
0.283138	-0.416287	0.0476579	PHISTb
0.629632	0.0390414	0.0390414	CLAG3.1
0.287598	-0.0108519	-0.00393006	EXP
-0.417471	1.61603	-0.382433	COG4
-0.448012	-0.866528	-0.580845	MT
-0.676439	-0.734058	-0.734058	ARP

## Sheet: Table S3 (Fig 3a)
Supplementary Table 3: Antibody responses induced afterby PfSPZ vaccination. To identify vaccination-induced antibodies, microarray reactivity in samples collected after the completed immunisation phase were compared to their individual baseline reactivity. Median changes in IgG signal intensities across 262 microarray antigens over the immunisation phase were assessed amongst placebo recipients …
HIV neg vaccinee	HIV pos vaccinee	Placebo	Antigen
2.85532	3.87075	-0.10764	CSP
1.97641	0.376571	-0.593269	ARP
1.50966	-0.291535	0.208894	PfEMP1
1.36299	-0.0188569	0.343934	PTEX150
1.29614	0.539778	-0.0757329	conserved protein
1.25147	-0.21488	0.687783	PfEMP1
1.15389	-0.0589048	-0.0372219	RBP
1.15121	1.04288	-0.158372	MSP5
1.09622	0.618277	-0.279328	DBLMSP
1.0658	0.173483	0.249452	CLAG3.1
1.02649	0.356486	0.105257	ETRAMP4
1.01013	0.200139	0.162929	conserved protein
0.972581	-0.508898	0.14851	AMA1
0.969535	0.766793	0.0245709	IMC1i
0.922532	0.135054	0.12642	VPS13
0.921463	0.136414	0.517497	MON1
0.917038	-0.663198	-0.203273	PHISTb
0.915585	0.310723	0.628337	peptidase
0.912806	0.19029	0.0907315	conserved protein
0.871267	0.0440414	-0.0276332	conserved protein
0.844454	0.154917	-0.60855	MT
0.818348	-0.338118	0.0932342	SAP protein
0.81207	0.175158	0.216037	conserved protein
0.810718	0.0186839	0.155239	MTRAP
0.739693	-0.24936	-0.0635351	CARP
0.718892	1.40042	0.064454	COG4
0.708718	-0.48625	-0.410082	ROM4
0.705598	0.414736	0.0799414	ERCC4
0.69293	-0.0469452	-0.0586354	CWC16 protein
0.669176	-0.159886	-0.746576	GAP
0.661764	0.266422	-0.0652301	ARP
0.651412	0.0562488	0.921871	PfEMP1 VAR2CSA
0.625493	-0.181875	-0.0452906	NIF4
0.624952	0.102751	-0.486201	conserved protein
0.605103	0.129645	0.0376082	conserved protein
0.603611	-0.390783	0.3805	conserved protein
0.58976	0.230403	-0.12158	RBP
0.57543	-0.184336	0.076713	CelTOS
0.569455	0.10358	0.292221	RBP
0.555199	-0.0568367	-0.0994918	ATrx1
0.544693	0.269958	0.147931	ARNP
0.528114	0.402019	-0.0415561	conserved protein
0.528073	0.433052	0.0835735	conserved membrane protein
0.515602	0.0559136	0.437862	LSA3
0.507195	-0.0266924	0.506835	PRPF8
0.494629	0.209995	0.263381	NUP138
0.475306	0.533009	0.314306	GLURP
0.46596	0.352336	0.421851	REX3
0.455013	0.294009	0.174857	TMED
0.451795	-0.195624	0.273552	MSP10
0.449064	-0.0298585	0.147551	conserved protein
0.445448	0.537328	0.044912	EXP
0.425674	0.180948	0.347931	NAPL
0.422806	0.163183	0.0752847	ApiAP2
0.421175	-0.300332	-0.493312	EXP2
0.404725	0.0935101	0.413598	SERA4
0.400959	-0.326893	0.588513	EXP
0.398282	0.0276909	0.290357	FTSH1
0.382109	-0.270134	-0.0850615	ICP
0.380669	0.105605	0.0468853	zinc finger
0.380473	0.0460339	0.830149	PL
0.373994	0.370006	0.365624	PfEMP1
0.372282	0.313436	0.19294	RON12
0.368758	-0.135252	-0.0232809	ARP
0.365801	0.406752	0.104256	MSP4
0.361714	-0.129081	-0.158094	PHISTb
0.351241	-0.285418	0.11876	CIA1
0.350703	-0.17662	0.31458	conserved protein
0.34641	0.101148	0.487255	AdoMetDC/ODC
0.343482	-0.0512328	0.439553	RAP1
0.34029	-0.24233	0.318765	conserved protein
0.338236	-0.292534	-0.08011	MSRP2
0.336737	0.249853	-0.252542	HSP70
0.318243	-0.37918	0.130939	EBA140
0.310328	-0.0911831	0.130176	RNF5
0.308867	-0.419399	0.123335	dynein HC
0.307796	0.351791	0.720298	conserved protein
0.298403	-0.191271	0.0974237	MDV1
0.289668	0.152333	0.111591	conserved protein
0.283662	0.215705	0.0130663	PTP6
0.273265	0.258671	-0.170951	CryPH
0.272986	-0.00961716	0.165932	MSP4
0.270894	0.0922449	0.145409	GCN5
0.270742	-0.03555	0.100242	MESA
0.268581	0.187587	0.0435114	eIF-2B
0.266174	0.520814	0.107627	kelch protein
0.265739	-0.720946	0.251257	PfEMP1
0.264989	0.532057	0.103509	RPUSD
0.263195	-0.0445882	-0.852545	PfEMP1
0.254428	0.0544151	0.206391	DBLMSP2
0.246123	-0.220704	-0.413717	LSA1
0.24469	0.126539	0.0150598	LSA1
0.229428	0.149219	0.295722	PfEMP1
0.22901	-0.23663	-0.246783	zinc finger
0.228277	0.0717501	0.0800574	conserved protein
0.222982	0.0732649	0.317801	conserved protein
0.222058	0.214872	-0.00507327	dynein HC
0.209754	0.0449996	0.250326	conserved protein
0.196636	0.916415	-0.311268	PHISTb
0.19341	0.0846421	0.0447848	conserved protein
0.19292	0.434593	0.37565	PfEMP1
0.192264	-0.492627	0.133471	PfEMP1
0.19167	0.378079	0.333767	ACS6
0.187781	0.300759	0.688979	conserved protein
0.187592	0.425515	0.14089	RON3
0.187518	0.48278	-0.242209	SET10
0.183699	-0.0805453	0.314162	GEXP02 PHISTb
0.176681	0.266288	0.00922839	SEMP1
0.175676	-0.627612	0.182146	UBE4B
0.175467	0.0143687	-0.108837	E3 ubiquitin ligase
0.15959	-0.273871	0.445621	MSP3
0.151602	-0.147962	-0.0848647	M566
0.150723	-0.351202	0.292066	RAD14
0.146462	0.0885619	0.583802	conserved protein
0.145747	0.217988	0.299419	conserved protein
0.142556	0.124041	0.219331	ETRAMP10
0.136905	-0.247923	0.208152	peptidase M16
0.135236	-0.683943	0.213714	LSA3
0.131666	0.0890722	0.263744	conserved protein
0.12805	-0.0537554	0.310426	conserved protein
0.12314	0.0227001	0.603057	RH2b
0.109169	0.466935	0.236287	RA
0.106366	0.231732	0.529362	dynein HC
0.105547	-0.142387	-0.0161111	TEF
0.101786	0.0687693	0.640835	LSA3
0.100136	0.430016	0.0648876	RON2
0.0929054	0.04643	0.159078	AAA protein
0.0928988	-0.613399	-0.281724	SERA3
0.0881994	0.0824193	0.330384	HSP40
0.0880565	-0.227356	0.0161345	BDP2
0.0845644	-0.197434	-0.476803	Pfs16
0.0819188	0.525757	0.141122	exonuclease
0.0810038	-0.0901694	0.311493	RH3
0.0784658	0.148777	-0.00529836	PTEX150
0.0774979	-0.156085	0.0447259	kelch protein
0.0724818	0.103245	-0.0276107	MSP11
0.0689189	0.0362702	0.12885	LISP2
0.0685035	0.226954	0.147551	ETRAMP5
0.0574448	-0.456475	-0.293737	MC-2TM
0.0550379	0.0673852	-0.132733	conserved protein
0.0517645	-0.236557	0.845099	conserved protein
0.0485804	-0.0364555	-0.00550679	SERA5
0.0473804	-0.432922	-0.0841186	PHISTc
0.0442782	-0.239863	0.185624	REX1
0.041359	0.0241854	0.416989	MSP1
0.0379255	-0.345332	0.245535	Pf11-1
0.0364953	0.206604	0.330774	CAF1
0.0364035	-0.236519	0.0222626	ICP
0.0275019	-0.432182	0.960364	PfEMP1
0.0246291	0.302125	0.0804906	PMX
0.0220019	-0.275777	0.033931	conserved protein
0.0056397	0.0861181	0.235138	MSA180
0.00384738	-0.202164	0.0124305	RON2
-0.00128848	-0.0965929	0.908282	RIF
-0.0015572	0.333414	-0.311032	P113
-0.00310293	-0.0362964	0.182759	PTP5
-0.00837605	-0.591372	-0.193626	conserved protein
-0.0186788	0.220865	0.17364	BDP
-0.0200686	-0.0405401	0.341584	H101
-0.0214021	0.0650147	0.629061	PfEMP1
-0.0254143	-0.0302881	-0.311749	conserved protein
-0.0328398	-0.160116	0.416312	PhLP1
-0.0343925	-0.118415	0.91222	conserved protein
-0.0350341	0.108385	0.268356	PIESP2
-0.0372357	-0.0764347	-0.524188	RIF
-0.0457795	-0.0125859	0.134273	SYN6
-0.0484272	-0.0950374	0.0583425	PHISTc
-0.0536796	-0.315675	-0.0298612	MSP1
-0.055147	-0.104169	0.0228816	MSP7
-0.0554665	-0.251694	0.235492	AP2-I
-0.0568454	0.0409014	-0.061803	MSP8
-0.0626155	0.733532	0.288404	PfEMP1
-0.0658	0.138966	0.296055	PP5
-0.0681669	-0.321029	0.567027	DnaJ protein
-0.0908342	0.0478437	0.203738	GTPase
-0.0947924	-0.0552342	-0.394005	LISP2
-0.100195	-0.490751	0.307072	MSP2
-0.117019	0.0919668	0.0117757	EBA175
-0.119935	0.368277	0.601816	conserved protein
-0.127364	0.0212591	-0.241789	PHISTc
-0.129418	-0.199398	-0.150323	ETRAMP14
-0.136123	0.310831	0.340658	PSOP24
-0.139617	-0.425263	-0.0806622	REX1
-0.142074	0.0945572	-0.0630491	MSA180
-0.159109	-0.231021	0.0989054	ACS5
-0.162937	-0.0388556	0.254164	Pf332
-0.164776	0.250116	-0.217965	Pf332
-0.168022	1.09838	-0.220853	ATP4
-0.17217	0.0594486	-0.169493	ETRAMP10.2
-0.180808	0.121312	-0.0210976	STARP
-0.188915	0.0930241	0.112157	conserved protein
-0.189305	0.489852	0.257803	PfEMP1
-0.190175	0.648933	0.519936	PHISTa-like
-0.195938	0.396113	0.253186	RESA
-0.207339	0.136782	-0.0722914	HSP40
-0.212357	-0.954195	-0.185717	BIP
-0.21251	-0.293922	0.72285	IMC1a
-0.224487	-0.0989006	0.201065	PHISTb
-0.229834	0.320231	-0.199922	PHAX protein
-0.229894	-0.695695	-0.245878	conserved membrane protein
-0.230133	0.56035	0.285711	SEC7
-0.230687	-0.000305853	-0.214261	G protein
-0.232174	0.137767	0.37993	GIG
-0.233817	-0.47917	0.0157887	PHISTa
-0.241541	0.374149	0.410938	EFTUD2
-0.253524	0.073386	0.371443	PfEMP1
-0.25382	-0.0587486	0.127261	LISP2
-0.257794	-0.432017	0.185669	EXP3
-0.271601	0.04748	0.259852	zinc finger
-0.27473	0.399371	-0.0547243	conserved protein
-0.27578	0.140687	0.208752	MSA180
-0.276787	0.160658	0.188382	zinc finger
-0.281987	1.062	-1.69451	SR10
-0.289642	-0.317809	0.126481	RIF
-0.313008	-0.200735	0.0431622	PfEMP1
-0.320122	-0.0738326	-0.139301	MC-2TM
-0.321133	-0.167852	-0.296639	EXP (hyp2)
-0.32765	-0.546271	-0.253582	GEXP5
-0.329213	0.14565	0.283232	NOT protein
-0.331395	-0.137571	1.19741	Cg1 protein
-0.3334	0.159299	0.242527	EXP
-0.33606	0.319027	-0.332078	EXP
-0.337517	-0.545326	-0.690091	conserved protein
-0.343828	-0.299431	0.164243	THO2
-0.352687	-0.376359	0.293349	RH5
-0.353276	0.194708	-0.00657961	SIAP2
-0.353393	0.339919	0.185497	NAA15
-0.35662	-0.458653	0.305959	RESA3
-0.361218	0.230657	0.138877	PfEMP1 VAR2CSA
-0.378249	-0.192099	0.30064	STARP
-0.389608	-0.479108	0.484443	MC-2TM
-0.404487	0.780282	0.589903	PFDN2
-0.408793	-0.412772	0.0485468	conserved protein
-0.418988	-0.284225	-0.465616	EBA181
-0.439948	-0.0287873	0.245004	GEXP18
-0.452718	-0.0830783	0.744736	conserved membrane protein
-0.459989	0.818876	0.515358	MSP5
-0.466269	-0.0830361	0.17804	conserved protein
-0.470628	-0.102503	-0.0851757	conserved protein
-0.478013	0.0363417	0.119444	PfEMP1 VAR2CSA
-0.500355	-0.00429304	0.952446	GRP94
-0.522341	-0.356156	-0.260618	SIAP2
-0.526328	-0.294918	-0.127774	RhopH3
-0.543806	0.0996348	0.067714	conserved protein
-0.556819	0.154962	-0.703414	LSA1
-0.604022	0.160496	0.272576	BDP
-0.608331	0.103772	-0.148717	DBR1
-0.610777	0.437026	-0.468795	DCTN2
-0.631384	-0.655482	-0.275891	conserved protein
-0.642778	0.468593	0.402549	conserved protein
-0.659976	0.145829	0.27311	PV1
-0.665214	-0.0690159	0.762923	RH2b
-0.816207	-0.534296	-0.0891391	HSP70x
-0.904004	0.301849	-0.116087	LSA1
-0.931862	-0.702176	0.0468462	EXP
-0.941539	-0.263126	0.585769	XL2
-1.22009	0.118803	-0.296276	conserved protein
-1.35593	-1.1932	0.705993	conserved protein
-1.41813	-0.442963	-0.288509	PfEMP1
-1.52697	0.273415	0.358851	PfEMP1
-1.86311	0.463885	0.941953	DPH2
-1.89196	-0.429753	0.51676	ETRAMP2

## Sheet: Table S4 (Fig 3b)
Supplementary Table S4: Antigens are sorted by median intensity changes in the HIV negative vaccinees´ group. Volcano plots of fold change in IgG and p-values (paired Student´s t-test) of average signal intensity in all vaccinees (n = 11) compared to their baseline for all microarray antigens. Antibody responses induced afterby PfSPZ vaccination.
p-value	fold change	Name	Antigen
0.000120786	8.53102	PF3D7_0304600	CSP
0.00810867	2.23088	PF3D7_0206900	MSP5
0.0237184	2.29976	PF3D7_0108300	ARP
0.0245624	1.53899	PF3D7_0113200	EXP
0.0317488	0.607655	PF3D7_0731200	EXP
0.0326153	1.57356	PF3D7_1368800	ERCC4
0.0474512	1.43139	PF3D7_0420700	PfEMP1
0.048332	1.49409	PF3D7_0302500	CLAG3.1
0.0486803	1.54223	PF3D7_1125800	kelch protein
0.0526472	1.41292	PF3D7_0207700	SERA4
0.0641157	0.528869	PF3D7_0704300	conserved membrane protein
0.0857999	1.73431	PF3D7_0513200	conserved protein
0.0978315	1.77565	PF3D7_0818900	HSP70
0.100668	1.36564	PF3D7_1017100	RON12
0.10217	0.655929	PF3D7_0819800	conserved protein
0.104689	1.79906	PF3D7_1229300	conserved protein
0.115673	0.622989	PF3D7_0826500	UBE4B
0.117582	0.589134	PF3D7_0830300	SIAP2
0.123375	1.39387	PF3D7_0936300	REX3
0.129888	0.538037	PF3D7_0831700	HSP70x
0.142041	2.06089	PF3D7_0615800	COG4
0.147685	0.55374	PF3D7_0403600	conserved protein
0.14771	0.814529	PF3D7_1473000	conserved protein
0.148137	1.33436	PF3D7_0220000	LSA3
0.156929	1.33422	PF3D7_1239800	conserved protein
0.161798	1.35076	PF3D7_0423700	ETRAMP4
0.176976	1.40679	PF3D7_0823500	IMC1i
0.178678	1.40781	PF3D7_1035700	DBLMSP
0.183291	1.48949	PF3D7_1352800	MON1
0.189051	0.711315	PF3D7_1002000	EXP (hyp2)
0.196001	1.34429	PF3D7_0302800	RBP
0.198097	1.29926	PF3D7_0315400	conserved protein
0.198803	1.26391	PF3D7_0422100	TMED
0.200297	1.38075	PF3D7_0903500	NUP138
0.20282	1.33106	PF3D7_0632800	PfEMP1
0.208046	1.85954	PF3D7_0409300	MT
0.216015	1.41539	PF3D7_1236100	CARP
0.216988	0.630467	PF3D7_0424100	RH5
0.21917	1.48338	PF3D7_0832300	PHISTa-like
0.220876	1.1395	PF3D7_0110000	conserved protein
0.226002	1.33915	PF3D7_0825700	CryPH
0.22888	1.29501	PF3D7_0401900	ACS6
0.239025	0.751643	PF3D7_1033200	ETRAMP10.2
0.245086	0.74683	PF3D7_0905400	RhopH3
0.260459	0.746276	PF3D7_0917900	BIP
0.268723	1.29794	PF3D7_1208800	zinc finger
0.271234	0.654648	PF3D7_1205500	zinc finger
0.271775	1.34795	PF3D7_1211900	ATP4
0.285469	1.23887	PF3D7_1203700	NAPL
0.286069	1.28617	PF3D7_0110500	BDP
0.286957	1.2347	PF3D7_1473100	GAP
0.291568	1.19301	PF3D7_1239700	FTSH1
0.292185	0.770924	PF3D7_1002500	conserved protein
0.30585	0.768798	PF3D7_0936600	GEXP5
0.312745	0.770388	PF3D7_1340600	DBR1
0.316795	1.43753	PF3D7_0424800	PHISTb
0.317718	0.770976	PF3D7_0713100	MC-2TM
0.321088	1.4609	PF3D7_0912500	SAP protein
0.325139	1.57531	PF3D7_1221900	conserved protein
0.328214	1.33025	PF3D7_1128100	PFDN2
0.329347	1.19268	PF3D7_0808600	PfEMP1
0.33485	0.716922	PF3D7_0706100	conserved protein
0.340593	0.751386	PF3D7_0632500	PfEMP1
0.348768	1.25474	PF3D7_1436300	PTEX150
0.356578	0.872486	PF3D7_1024800	EXP3
0.375157	0.787446	PF3D7_1249800	THO2
0.383925	1.15602	PF3D7_0800200	PfEMP1
0.385999	0.768315	PF3D7_1041300	PfEMP1
0.388835	1.28426	PF3D7_0711700	PfEMP1
0.389684	1.21398	PF3D7_1477500	PHISTb
0.396141	1.22286	PF3D7_0404600	conserved membrane protein
0.396306	0.822415	PF3D7_0933900	conserved protein
0.398366	1.2049	PF3D7_1035300	GLURP
0.407211	1.22997	PF3D7_0407700	conserved protein
0.407908	1.26306	PF3D7_1300300	PfEMP1
0.410955	1.42249	PF3D7_1215900	SR10
0.420728	1.23108	PF3D7_1139300	ApiAP2
0.432038	0.817776	PF3D7_1035400	MSP3
0.434147	1.18681	PF3D7_1106300	exonuclease
0.436191	1.14714	PF3D7_0511500	RPUSD
0.438079	0.819625	PF3D7_1200600	PfEMP1 VAR2CSA
0.442772	1.32348	PF3D7_1028700	MTRAP
0.446702	0.804743	PF3D7_1335300	RH2b
0.452734	0.858246	PF3D7_1149600	DnaJ protein
0.458925	0.824416	PF3D7_0731600	ACS5
0.460489	0.835493	PF3D7_1346000	DCTN2
0.462251	0.822392	PF3D7_0935900	REX1
0.464052	1.17827	PF3D7_1102500	GEXP02 PHISTb
0.465003	0.872354	PF3D7_0701000	PfEMP1
0.466381	1.17645	PF3D7_1001500	ETRAMP10
0.467512	1.20364	PF3D7_1445600	RBP
0.475755	0.837574	PF3D7_1100800	MC-2TM
0.479775	1.14667	PF3D7_1216500	MDV1
0.482544	0.805775	PF3D7_0530100	SYN6
0.486427	1.21087	PF3D7_0200100	PfEMP1
0.49196	1.2018	PF3D7_0511600	ARNP
0.492499	1.18319	PF3D7_1221000	SET10
0.497414	0.789217	PF3D7_1429500	DPH2
0.502118	1.22616	PF3D7_1216600	CelTOS
0.503778	1.17948	PF3D7_0800300	PfEMP1
0.510952	1.1193	PF3D7_1328300	conserved protein
0.529726	1.20429	PF3D7_0207000	MSP4
0.529897	0.849441	PF3D7_0206800	MSP2
0.539523	0.848846	PF3D7_0207800	SERA3
0.543159	0.866879	PF3D7_0405300	LISP2
0.54413	1.36439	PF3D7_1244100	NAA15
0.544341	0.744521	PF3D7_0716300	conserved protein
0.546288	0.857925	PF3D7_1001300	PHISTa
0.55481	0.873032	PF3D7_0713900	conserved protein
0.559615	0.843433	PF3D7_0930300	MSP1
0.560237	0.823889	PF3D7_1149000	Pf332
0.562529	1.13807	PF3D7_1476600	EXP
0.564087	0.834053	PF3D7_0406200	Pfs16
0.565835	1.22379	PF3D7_1133400	AMA1
0.568143	1.19855	PF3D7_1003800	EFTUD2
0.569063	0.852263	PF3D7_0911900	ICP
0.571081	0.897625	PF3D7_1201500	GTPase
0.572126	1.12621	PF3D7_1014100	MSA180
0.57285	0.793818	PF3D7_0617400	PfEMP1
0.57316	0.901635	PF3D7_0707700	E3 ubiquitin ligase
0.574232	0.830033	PF3D7_0911900	ICP
0.574638	1.20749	PF3D7_1252100	RON3
0.576391	0.897472	PF3D7_0815500	conserved protein
0.576462	0.88271	PF3D7_0501100	HSP40
0.580141	1.15904	PF3D7_1136200	conserved protein
0.583967	0.864688	PF3D7_1335100	MSP7
0.590118	1.15662	PF3D7_1021900	PHAX protein
0.5958	0.856914	PF3D7_0207600	SERA5
0.597006	1.11384	PF3D7_1140800	conserved protein
0.603519	1.13309	PF3D7_1121100	conserved protein
0.612893	1.18716	PF3D7_0220000	LSA3
0.61588	0.850984	PF3D7_1149200	RESA3
0.621624	1.10791	PF3D7_0532100	ETRAMP5
0.622328	1.17952	PF3D7_1018300	peptidase
0.623354	1.10565	PF3D7_0900200	RIF
0.624126	1.10607	PF3D7_0500800	MESA
0.625051	1.13596	PF3D7_0501800	CAF1
0.62793	0.878152	PF3D7_0935900	REX1
0.628109	0.889179	PF3D7_1417200	NOT protein
0.633379	1.12789	PF3D7_0405400	PRPF8
0.639284	1.15636	PF3D7_1133200	conserved protein
0.641153	1.14364	PF3D7_1036400	LSA1
0.643349	0.908168	PF3D7_1209400	CIA1
0.646397	1.13014	PF3D7_1021700	conserved protein
0.646624	0.907794	PF3D7_1452000	RON2
0.646978	1.09819	PF3D7_1036400	LSA1
0.649808	1.12464	PF3D7_1036000	MSP11
0.653492	1.14095	PF3D7_1419200	ATrx1
0.658856	0.903954	PF3D7_1462300	G protein
0.659234	1.18599	PF3D7_0713900	conserved protein
0.664871	0.890064	PF3D7_1250600	eIF-2B
0.666032	1.1281	PF3D7_1420700	P113
0.667333	1.09944	PF3D7_1302000	PTP6
0.67506	0.870204	PF3D7_0617400	PfEMP1
0.682714	1.10853	PF3D7_1436300	PTEX150
0.685718	1.12626	PF3D7_0207000	MSP4
0.686235	0.874455	PF3D7_1471100	EXP2
0.693002	1.09251	PF3D7_0407800	conserved protein
0.699367	0.91042	PF3D7_1149000	Pf332
0.700369	1.07223	PF3D7_1452000	RON2
0.701663	1.07174	PF3D7_0516400	PhLP1
0.702933	1.0969	PF3D7_1346400	VPS13
0.704092	1.09224	PF3D7_0620400	MSP10
0.712015	0.925332	PF3D7_1335300	RH2b
0.713638	1.14234	PF3D7_1442900	SEC7
0.720306	1.05335	PF3D7_1423700	conserved protein
0.72384	1.09009	PF3D7_0405300	LISP2
0.727414	0.907288	PF3D7_0511400	conserved protein
0.727535	0.92107	PF3D7_1468100	kelch protein
0.735805	0.910792	PF3D7_0713900	conserved protein
0.739246	0.92158	PF3D7_1200300	RIF
0.740894	1.07377	PF3D7_1410400	RAP1
0.745326	0.921583	PF3D7_1040800	RIF
0.745449	0.933095	PF3D7_0709100	Cg1 protein
0.746567	1.11188	PF3D7_1252700	PHISTb
0.747387	1.05066	PF3D7_1035600	H101
0.751279	0.910206	PF3D7_0102200	RESA
0.75234	1.09959	PF3D7_1020200	conserved protein
0.754475	0.925164	PF3D7_0405300	LISP2
0.756678	0.931105	PF3D7_1023100	dynein HC
0.757988	1.08998	PF3D7_0108300	ARP
0.759475	1.1094	PF3D7_0702400	SEMP1
0.760885	1.0828	PF3D7_0304000	IMC1a
0.762126	0.923251	PF3D7_0935600	GIG
0.764282	0.936618	PF3D7_0102500	EBA181
0.764418	1.06704	PF3D7_1012200	RA
0.771841	1.08181	PF3D7_1353100	EXP
0.7799	1.06421	PF3D7_1401400	ETRAMP14
0.780875	1.08843	PF3D7_0108300	ARP
0.78392	1.10384	PF3D7_1448500	conserved protein
0.788182	1.0488	PF3D7_0627300	RNF5
0.794169	0.925481	PF3D7_1212900	BDP2
0.79646	1.07573	PF3D7_1122900	dynein HC
0.816458	1.07296	PF3D7_0702300	STARP
0.817209	1.06262	PF3D7_0823300	GCN5
0.819399	1.05393	PF3D7_1200600	PfEMP1 VAR2CSA
0.819852	0.944339	PF3D7_1334800	MSRP2
0.822397	0.933541	PF3D7_1023100	dynein HC
0.82485	0.945997	PF3D7_1002100	PTP5
0.825288	0.956533	PF3D7_1036400	LSA1
0.825927	0.94495	PF3D7_1014100	MSA180
0.828366	0.924493	PF3D7_1304300	conserved protein
0.829174	1.07199	PF3D7_0511400	conserved protein
0.83065	0.947886	PF3D7_0402400	GEXP18
0.832037	1.0714	PF3D7_1364400	conserved protein
0.83764	0.899573	PF3D7_0202500	ETRAMP2
0.840454	1.04616	PF3D7_0223300	PfEMP1
0.840743	1.03752	PF3D7_1355500	PP5
0.844517	0.950771	PF3D7_1222300	GRP94
0.845349	0.946117	PF3D7_0701900	EXP
0.845995	1.05693	PF3D7_0702300	STARP
0.846516	1.04996	PF3D7_0930300	MSP1
0.852322	1.07561	PF3D7_1022000	RBP
0.860904	0.955402	PF3D7_1100200	PfEMP1
0.862478	1.09195	PF3D7_1123400	TEF
0.867752	1.03793	PF3D7_1007700	AP2-I
0.870913	0.963051	PF3D7_1036400	LSA1
0.877775	0.965042	PF3D7_0220000	LSA3
0.880912	1.0456	PF3D7_1321100	conserved protein
0.885901	1.04727	PF3D7_1038400	Pf11-1
0.886175	1.04544	PF3D7_0506900	ROM4
0.887797	0.961756	PF3D7_0501100	HSP40
0.888845	1.02799	PF3D7_1035900	M566
0.890948	1.05953	PF3D7_1360400	conserved protein
0.893378	0.97147	PF3D7_1358500	zinc finger
0.897892	1.03985	PF3D7_0830300	SIAP2
0.900691	0.97405	PF3D7_0710400	RAD14
0.900817	1.02742	PF3D7_0108700	PSOP24
0.902426	0.974968	PF3D7_0726600	conserved protein
0.911283	0.976635	PF3D7_0502400	MSP8
0.91232	1.0382	PF3D7_0206900	MSP5
0.914888	0.977909	PF3D7_0501200	PIESP2
0.916434	0.971365	PF3D7_1036300	DBLMSP2
0.921046	0.978712	PF3D7_0817300	conserved protein
0.925727	0.978747	PF3D7_1129100	PV1
0.928372	1.03584	PF3D7_1001600	XL2
0.93188	1.02651	PF3D7_1300300	PfEMP1
0.932521	1.03734	PF3D7_0110500	BDP
0.937378	1.01769	PF3D7_1121800	peptidase M16
0.947486	1.01443	PF3D7_1012700	NIF4
0.952105	0.985742	PF3D7_0808200	PMX
0.952555	1.01464	PF3D7_1434500	AAA protein
0.958611	0.983994	PF3D7_1446700	conserved protein
0.960993	0.98746	PF3D7_1252400	RH3
0.967596	1.01156	PF3D7_1301600	EBA140
0.967684	0.99272	PF3D7_0801000	PHISTc
0.97001	0.992673	PF3D7_1008100	zinc finger
0.973353	1.01133	PF3D7_1033100	AdoMetDC/ODC
0.973805	1.00829	PF3D7_1014100	MSA180
0.974163	0.99038	PF3D7_0629300	PL
0.974427	0.992502	PF3D7_0827600	conserved protein
0.977991	0.990961	PF3D7_0407700	conserved protein
0.981469	1.00459	PF3D7_0731500	EBA175
0.982995	1.00853	PF3D7_1462400	conserved protein
0.988332	0.995972	PF3D7_0801000	PHISTc
0.989478	0.996374	PF3D7_1023000	conserved membrane protein
0.99085	0.997497	PF3D7_0933100	conserved protein
0.99445	1.00214	PF3D7_1015100	CWC16 protein
0.994546	0.998101	PF3D7_1200600	PfEMP1 VAR2CSA
0.994752	1.00164	PF3D7_0532300	PHISTb
0.995169	1.00157	PF3D7_0324100	MC-2TM
0.995739	1.00157	PF3D7_0830600	PHISTc

## Sheet: Table S5 (Fig 3c)
Supplementary Table S5: Antibody responses induced afterby PfSPZ vaccination. To identify vaccination-induced antibodies, microarray reactivity in samples collected after the completed immunisation phase were compared to their individual baseline reactivity. Median changes in IgG signal intensities across 262 microarray antigens over the immunisation phase were assessed amongst placebo recipients…
HIV neg vaccinee	HIV pos vaccinee	Placebo	Antigen
3.28992	3.0474	-0.710828	MSP5
1.4536	1.08937	-0.725107	AP2-I
1.33877	1.77374	0.497843	SAP protein
1.29519	0.594893	0.521674	conserved protein
1.03548	0.219602	0.0493895	conserved protein
1.03475	2.53533	0.269116	CSP
1.02136	1.16648	-0.364698	conserved protein
0.958363	1.24535	-0.574411	kelch protein
0.875103	0.711577	-0.0287148	RBP
0.837127	0.72325	0.178491	IMC1i
0.822305	1.53242	0.000974156	NUP138
0.766856	0.211565	-0.417549	conserved protein
0.759717	1.14635	-0.819625	conserved membrane protein
0.677258	0.946825	0.702022	GLURP
0.668569	0.50706	-0.169773	SEMP1
0.668146	0.304871	0.0720387	conserved protein
0.666343	0.465908	-0.2821	RBP
0.653509	0.451666	0.186402	LSA3
0.648889	0.595073	-0.230717	THO2
0.643421	0.56103	0.318287	RNF5
0.6403	0.239214	1.11051	REX3
0.624333	0.129086	0.082961	NAPL
0.601624	0.655688	-0.699353	RON2
0.597497	0.285459	-0.16715	conserved protein
0.571096	0.656022	0.710466	conserved protein
0.570122	-0.284635	0.0711575	RH2b
0.557084	0.235329	0.145351	COG4
0.554885	0.337571	-0.340207	conserved protein
0.551987	0.981904	0.0762192	conserved protein
0.531136	0.385429	-1.69521	RIF
0.513592	1.60608	-0.0841726	TMED
0.50765	0.824156	-0.52105	ARP
0.506202	0.454709	0.500855	PHISTb
0.476123	0.157282	0.214502	peptidase M16
0.453686	0.723042	-0.466117	DBLMSP
0.452608	-0.0264497	0.430469	conserved protein
0.452233	2.34095	0.168536	PTEX150
0.448772	-0.250362	0.31028	EXP
0.44369	0.240435	0.256824	ACS6
0.436439	1.41305	0.0330925	peptidase
0.435786	0.552135	0.0706677	conserved protein
0.432234	0.273221	-0.798663	PfEMP1
0.428675	2.41053	0.326275	SERA4
0.425675	1.02749	-0.0018741	PTP6
0.424341	0.136347	0.281372	BDP
0.398333	0.216851	-0.461108	dynein HC
0.394269	0.669995	0.232548	RH3
0.380035	1.05086	-0.170703	CLAG3.1
0.369039	0.420705	-0.0742026	eIF-2B
0.364547	0.805422	0.388004	conserved protein
0.363943	0.351755	-0.588811	ETRAMP10
0.360521	1.11263	-0.895278	ARNP
0.348542	1.16385	-0.0456988	RIF
0.347244	1.2015	-0.722378	zinc finger
0.344869	0.802014	-0.268271	ETRAMP5
0.344539	0.481757	-0.179231	ATrx1
0.343025	-0.355589	0.254595	PHISTc
0.329148	0.71898	0.401416	PfEMP1
0.32033	0.811151	-0.1118	ERCC4
0.30805	-0.230721	-0.40996	MSRP2
0.296181	0.461545	0.609304	Pf11-1
0.295025	0.876438	0.347865	PfEMP1 VAR2CSA
0.29039	0.414024	0.13983	conserved protein
0.28367	0.282853	-0.452994	EXP (hyp2)
0.280252	0.473351	0.0583328	PFDN2
0.267808	0.814856	-0.15879	RH2b
0.267422	0.203343	0.502537	MON1
0.267179	0.481111	-0.270926	MSP4
0.266897	0.796312	-1.78805	ETRAMP14
0.2667	0.35147	0.134651	conserved protein
0.260905	-0.0868201	0.040725	HSP40
0.259769	0.655598	-0.0632335	conserved protein
0.259555	0.385453	-0.705375	ATP4
0.256001	0.369032	-0.25821	H101
0.25349	-0.144397	-0.835401	G protein
0.248097	0.145958	0.273241	MESA
0.245515	0.652979	-0.417523	MTRAP
0.242804	0.304709	-0.651821	RAP1
0.233542	-0.154874	-0.00273872	ARP
0.227334	0.25127	0.1791	dynein HC
0.224565	0.282098	0.0060382	conserved protein
0.215618	1.68494	-0.590093	Pfs16
0.214378	0.766225	-0.582634	LSA1
0.21416	0.353327	0.495125	conserved protein
0.210782	0.397883	-0.0139696	LISP2
0.207929	0.927563	0.507804	EBA140
0.206576	1.17589	-0.0430608	PfEMP1
0.203268	0.608331	-0.0762848	PHISTb
0.190929	1.13237	0.0140783	VPS13
0.186477	1.03015	-0.58141	AAA protein
0.184037	0.390937	-1.19739	PfEMP1
0.183441	-0.0449797	-0.545849	RESA3
0.171637	-0.0672709	-0.20681	EXP
0.170683	0.3086	-0.484412	PfEMP1
0.170393	0.0206409	0.0132717	ETRAMP4
0.165427	0.751207	0.14966	GEXP02 PHISTb
0.164508	0.384206	0.135821	PRPF8
0.162939	0.230033	-0.127642	CWC16 protein
0.158565	0.109485	-0.523447	EXP
0.150395	0.0604661	0.128062	ICP
0.145515	0.500484	-0.320279	MDV1
0.140586	0.580899	-0.468802	PHISTc
0.139499	0.913031	-0.214741	conserved protein
0.137433	-0.219275	-0.00682375	PfEMP1
0.130883	0.296952	-0.45842	PMX
0.126278	0.578084	0.0664929	CAF1
0.12175	-0.0737385	0.0850254	NAA15
0.119334	0.84999	0.552601	LISP2
0.112595	0.649329	-0.148229	conserved protein
0.110764	0.0936518	0.120502	PfEMP1
0.109822	0.304921	-0.646456	conserved protein
0.109644	0.306235	0.446201	PfEMP1
0.109255	0.557097	0.667801	conserved protein
0.108548	0.590418	0.100272	conserved protein
0.108492	-0.029458	0.259674	MSP3
0.108437	0.459023	0.14331	ApiAP2
0.0959074	0.462512	0.453409	PL
0.0958192	-0.162549	-0.0636699	PTEX150
0.0949649	0.408181	-0.987122	PfEMP1
0.090208	1.81788	-0.278417	zinc finger
0.0901863	0.37135	-0.237832	RA
0.0884642	0.135959	0.183858	PV1
0.0877792	0.642507	-0.490714	conserved protein
0.0844662	0.674266	0.25864	exonuclease
0.0799578	1.87541	0.128096	MSP5
0.0796214	0.635659	0.302749	SR10
0.0768967	1.07015	-0.738425	ARP
0.0718473	0.22385	-0.418695	PhLP1
0.0707729	0.199004	-0.0898713	MSP10
0.0687533	0.393955	0.210075	RON2
0.0626487	0.338012	0.283562	CARP
0.0599868	-0.626569	-0.208934	BDP
0.0529313	0.272881	-1.10628	GAP
0.0525482	0.784669	0.260715	conserved protein
0.0479318	0.0570264	-0.434497	MC-2TM
0.0389025	0.700104	-0.0808901	conserved protein
0.0325019	-0.23356	-0.911978	GEXP5
0.0318678	0.298537	-0.166593	FTSH1
0.0309491	-0.100945	0.194512	CelTOS
0.0267701	1.14181	-0.367773	RBP
0.0259518	0.324989	0.452631	Cg1 protein
0.0120745	1.02405	0.195072	PfEMP1 VAR2CSA
0.00567392	-0.277779	-0.0831682	PP5
0.00280578	0.472815	0.0223586	DBLMSP2
0.0026233	0.668377	0.240813	EFTUD2
-0.00177205	0.0453597	-0.496467	EBA175
-0.0065459	0.0350043	-0.00688731	conserved protein
-0.00665287	0.525536	0.193075	PfEMP1 VAR2CSA
-0.0106627	0.247887	0.111819	conserved protein
-0.0240299	0.405601	-0.264046	BIP
-0.024099	0.713663	0.025834	CryPH
-0.0265594	0.329601	0.124871	conserved protein
-0.0270023	0.029387	-0.015467	Pf332
-0.0360178	0.544787	0.240501	BDP2
-0.0383073	1.10841	-0.133096	NIF4
-0.0465668	1.02239	-0.150496	P113
-0.0465815	0.607056	0.136458	RIF
-0.0470513	0.21109	-0.320596	HSP40
-0.0515034	0.58304	0.241444	conserved protein
-0.0604308	0.777024	-0.01362	PHISTb
-0.0782627	0.497372	0.602927	conserved membrane protein
-0.0893677	0.276402	0.23982	SET10
-0.0911698	0.639194	0.0034215	MSP11
-0.0925781	0.680571	-0.471719	dynein HC
-0.108559	0.595411	-0.632393	RON12
-0.116388	0.424012	0.0102386	GIG
-0.118991	0.418998	0.421806	UBE4B
-0.12576	0.742297	0.341796	PHISTa-like
-0.130043	0.738994	-0.780043	ICP
-0.135384	0.239337	-0.675757	MSP4
-0.139696	0.542279	-0.392749	conserved protein
-0.146422	0.475189	-0.811864	SERA5
-0.152439	1.06379	0.354228	PfEMP1
-0.154813	0.0143192	-0.275538	RPUSD
-0.160724	0.385538	-0.0849161	GEXP18
-0.160745	1.42085	-0.536803	RON3
-0.166294	-0.599303	0.519957	STARP
-0.175501	0.347011	-0.344703	MSP2
-0.17807	0.0630536	0.0627296	CIA1
-0.180367	0.07315	0.470439	LSA3
-0.183386	0.0518952	-0.25198	E3 ubiquitin ligase
-0.195197	0.872339	-0.14703	ACS5
-0.203638	0.757202	1.17462	DPH2
-0.205003	0.412684	0.169	zinc finger
-0.207851	0.313582	0.448862	conserved protein
-0.212212	1.0126	0.64801	LSA3
-0.216786	0.440548	-0.432296	MSA180
-0.223278	0.0183996	-0.189187	ETRAMP2
-0.224481	-0.0944755	-0.0251278	DnaJ protein
-0.225689	-0.261983	-0.392757	EXP2
-0.235197	1.08458	-0.44619	PTP5
-0.239171	0.844959	0.319886	PfEMP1
-0.255754	0.0444304	-0.182217	PHISTb
-0.260565	-0.187455	0.0394953	SIAP2
-0.262327	0.367088	0.142801	DBR1
-0.269757	0.170087	-0.612365	RAD14
-0.275678	0.0862626	-0.143541	GTPase
-0.280514	0.682493	-0.186522	PSOP24
-0.285206	0.501537	-1.10594	REX1
-0.286762	-0.319378	-0.0107572	ROM4
-0.290733	0.591798	-0.468039	MSP1
-0.296861	-0.0630426	0.039163	XL2
-0.313312	0.0503233	-0.621421	conserved protein
-0.314802	0.300695	-0.353944	PfEMP1
-0.324518	1.09874	0.526322	SEC7
-0.327396	0.7985	-0.338916	MSP8
-0.327483	0.0964879	-0.0414428	IMC1a
-0.327539	0.706228	0.374152	MC-2TM
-0.331301	0.878896	-0.137991	TEF
-0.333825	0.447245	-0.0946225	conserved protein
-0.335387	-0.0978551	-0.459651	HSP70x
-0.338368	0.284117	0.242807	RH5
-0.351312	-0.0254362	-0.197622	RESA
-0.358419	0.625702	-0.700621	SYN6
-0.36369	0.786504	-0.128863	EXP
-0.375234	-0.113307	-0.624235	PHISTc
-0.389776	0.213191	-0.252234	MSP1
-0.391206	0.592775	-0.296795	SERA3
-0.400573	-0.0553691	-0.305613	conserved protein
-0.402804	0.600996	-0.0990045	zinc finger
-0.405767	1.03651	-0.728897	LSA1
-0.41137	0.823208	-0.0352753	LISP2
-0.418593	0.0873507	0.113769	LSA1
-0.427346	0.98559	0.00934381	GRP94
-0.434396	-0.39462	0.271463	AMA1
-0.434885	0.5205	0.370893	SIAP2
-0.444772	0.163406	-0.112809	STARP
-0.445557	0.666324	0.140717	PfEMP1
-0.446321	-0.445369	-0.492224	EXP
-0.44665	-0.044335	-0.397817	conserved protein
-0.450668	0.314423	-0.265687	MC-2TM
-0.459504	-0.0229734	0.0155541	PfEMP1
-0.464733	0.115794	-0.34952	PfEMP1
-0.470845	0.113028	0.299841	HSP70
-0.480315	0.907308	0.135115	PHISTa
-0.494439	-0.164016	-0.0321085	MT
-0.507877	0.580198	0.0553663	PIESP2
-0.508408	0.946149	0.0221749	M566
-0.511715	0.881099	0.272757	PHAX protein
-0.520752	-0.133424	0.0393337	conserved protein
-0.522196	0.290402	-0.0451093	EBA181
-0.583421	0.931619	-0.422205	MSP7
-0.583796	0.618709	-0.114705	LSA1
-0.633874	0.876471	-0.399343	Pf332
-0.654186	0.498873	-0.248911	kelch protein
-0.657231	-0.332132	-0.382509	conserved protein
-0.693788	0.522072	-0.455445	conserved protein
-0.713335	0.611367	-0.0135597	MSA180
-0.728083	-0.116171	-0.300501	RhopH3
-0.760124	0.49574	0.426456	conserved protein
-0.799695	0.131527	0.392901	PfEMP1
-0.801133	0.456519	0.589471	conserved protein
-0.849759	1.09518	0.194233	MSA180
-0.851646	-0.192599	-0.362439	EXP3
-0.868356	-0.686121	-0.446539	conserved membrane protein
-0.886084	0.922332	0.377889	GCN5
-0.935743	0.591243	0.361739	AdoMetDC/ODC
-0.943485	0.165224	0.0783054	conserved protein
-0.945405	0.376117	-0.136506	ETRAMP10.2
-0.974801	0.598099	0.160615	NOT protein
-0.998205	0.674728	-0.455362	REX1
-1.52267	0.675213	-0.463724	DCTN2

## Sheet: Table S6 (Fig 3d)
Supplementary Table S4: Antigens are sorted by median intensity changes in the HIV negative vaccinees´ group. Volcano plots of fold change in IgM and p-values (paired Student´s t-test) of average signal intensity in all vaccinees (n = 11) compared to their baseline for all microarray antigens. Antibody responses induced afterby PfSPZ vaccination.
p-value	fold change	Antigen
1.00469e-05	9.62682	MSP5
0.000336093	2.31744	NUP138
0.000761868	2.82478	SAP protein
0.00313553	1.71794	IMC1i
0.00314255	1.68813	conserved protein
0.00338529	2.24984	TMED
0.00446415	3.32677	SERA4
0.00485004	1.46895	LSA3
0.00672349	1.5787	RBP
0.008514	2.21475	zinc finger
0.00938594	2.08015	RBP
0.009416	1.82537	GLURP
0.0104254	1.54477	conserved protein
0.0105716	1.31973	conserved protein
0.0122105	1.79214	conserved protein
0.0125522	3.39354	CSP
0.0142207	1.58832	PfEMP1
0.0151469	1.3718	exonuclease
0.0165572	1.9226	CLAG3.1
0.0174744	1.74836	zinc finger
0.0203828	0.597271	conserved membrane protein
0.0233622	2.02087	kelch protein
0.0233946	0.715625	AMA1
0.0234801	1.71784	VPS13
0.0276672	1.68282	PTP6
0.0298996	0.661739	EXP3
0.0308358	1.4128	PfEMP1 VAR2CSA
0.0314468	2.10869	PTEX150
0.0333577	1.89567	AP2-I
0.0337244	1.47357	CAF1
0.0341029	0.679211	conserved protein
0.0347521	1.43909	RH3
0.0362402	1.53602	PfEMP1
0.039111	1.52683	conserved protein
0.0405503	1.48642	conserved protein
0.0410241	1.57558	RON2
0.0484605	1.43032	ERCC4
0.0495686	1.5437	RON12
0.0495974	1.44033	conserved protein
0.0503662	1.35632	PfEMP1
0.0524183	1.27298	H101
0.0598665	1.38636	EXP
0.0691133	1.35193	PHISTc
0.0720526	1.3524	ACS6
0.0746483	1.45411	conserved protein
0.078896	1.47888	PTP5
0.0798264	1.29092	NAPL
0.085066	1.31463	ATrx1
0.0858872	1.39428	PFDN2
0.0878004	0.782529	conserved protein
0.0886455	1.17497	FTSH1
0.0902073	1.6744	conserved membrane protein
0.102736	1.3563	GEXP02 PHISTb
0.102892	1.24813	conserved protein
0.103817	1.34797	ApiAP2
0.106227	1.25336	conserved protein
0.106824	0.844747	PHISTc
0.106977	1.34891	MON1
0.113162	1.85784	MSP5
0.119238	1.45044	ETRAMP5
0.120423	1.45063	PfEMP1
0.120636	1.27193	MDV1
0.121328	1.32777	conserved protein
0.129844	0.758322	conserved protein
0.130701	1.44023	conserved protein
0.132032	1.37524	PHISTb
0.135125	1.47011	PfEMP1
0.135409	1.49759	ARP
0.135485	1.4495	RBP
0.141213	1.50346	RON3
0.143922	1.28395	PfEMP1
0.146935	1.36308	PfEMP1
0.148516	1.35869	PfEMP1
0.149611	1.4845	LISP2
0.1511	1.27624	PHISTb
0.154518	1.23373	RON2
0.156917	0.765081	EXP2
0.158738	1.42948	peptidase M16
0.164185	1.32209	DBLMSP
0.164235	1.41882	ARNP
0.16954	1.44517	LSA1
0.17827	1.24264	LSA1
0.185406	0.760542	HSP70x
0.185535	0.767182	SIAP2
0.192748	1.18391	MESA
0.197294	1.35845	LISP2
0.197345	1.21054	CryPH
0.208192	1.33416	ETRAMP14
0.210606	0.786392	PHISTb
0.210899	1.29918	conserved protein
0.215059	1.29799	PHISTa-like
0.218267	0.719318	GEXP5
0.223877	0.793054	EXP
0.22611	1.29564	conserved protein
0.231216	1.4348	SEMP1
0.232754	1.27076	EFTUD2
0.240482	1.15864	EBA175
0.244496	1.46331	SIAP2
0.246033	0.762483	XL2
0.247255	1.34649	SEC7
0.247921	1.42533	peptidase
0.250315	1.23182	MSP8
0.252924	1.38667	PfEMP1 VAR2CSA
0.255769	1.28474	M566
0.258766	1.23268	RNF5
0.261135	0.856496	PfEMP1
0.263029	1.31011	BDP2
0.267708	0.859912	DnaJ protein
0.27287	1.31993	PHISTa
0.275226	1.23001	conserved protein
0.277405	0.837355	conserved protein
0.277731	1.1722	MTRAP
0.278878	1.20156	conserved protein
0.279784	1.28204	ARP
0.279789	1.38576	Pfs16
0.287077	1.21002	GAP
0.29106	1.24848	DBLMSP2
0.291374	1.13399	RAP1
0.293734	1.28013	P113
0.295506	1.17566	PHISTb
0.309938	1.12793	EXP
0.316492	1.24781	RA
0.318997	1.21329	PfEMP1 VAR2CSA
0.32375	1.24663	REX3
0.332912	1.15759	ATP4
0.337375	1.2787	dynein HC
0.344328	1.25634	conserved protein
0.344916	1.14898	RIF
0.351169	1.24038	conserved protein
0.351496	0.85409	PfEMP1
0.355441	1.28914	PMX
0.355625	1.19838	MSP11
0.358779	1.23093	SERA3
0.363641	0.900254	PHISTc
0.368333	0.788716	MSP1
0.370419	1.17977	PRPF8
0.37401	1.16137	CARP
0.374483	1.14374	zinc finger
0.375767	0.863649	conserved protein
0.376983	1.19888	LSA3
0.378966	1.23929	RH2b
0.379442	1.15993	dynein HC
0.383355	1.1159	PV1
0.384144	1.25609	MSA180
0.388432	0.816831	ETRAMP10.2
0.396422	0.854794	RH2b
0.404702	1.09307	BDP
0.412996	1.22158	GIG
0.413659	1.18168	SR10
0.413775	0.888375	conserved protein
0.415664	0.855326	conserved protein
0.415909	0.915022	STARP
0.418554	1.21346	AAA protein
0.434876	1.25013	EBA140
0.434918	0.83849	RESA
0.443413	0.870308	PfEMP1
0.450173	1.17131	PfEMP1
0.455456	1.17456	GRP94
0.457076	1.26593	SERA5
0.45745	1.1873	THO2
0.461207	0.891668	CelTOS
0.464448	1.29539	RIF
0.465722	1.18799	ACS5
0.475571	1.15904	MSP4
0.480064	0.904414	MSP10
0.482844	1.20642	conserved protein
0.491645	1.14698	ETRAMP4
0.492914	0.820664	STARP
0.493795	1.11596	conserved protein
0.512096	1.19549	PHAX protein
0.518786	0.874007	NOT protein
0.520013	1.14281	conserved protein
0.526186	1.12801	COG4
0.529227	0.924302	LSA1
0.537728	1.10865	eIF-2B
0.540242	1.15788	MSA180
0.540761	1.15589	REX1
0.54465	1.1	CWC16 protein
0.548579	1.11579	MSRP2
0.572796	1.12821	ICP
0.577485	1.16518	Pf11-1
0.579302	1.18466	PSOP24
0.596731	0.928268	GEXP18
0.608236	0.907802	GTPase
0.609916	0.916904	PfEMP1
0.609978	1.12701	conserved protein
0.611574	1.09185	conserved protein
0.624397	1.11403	MSP4
0.625039	1.10505	PfEMP1
0.627917	0.890789	conserved protein
0.630196	1.08051	RPUSD
0.631338	0.933231	MC-2TM
0.639923	1.12883	GCN5
0.640977	1.08729	HSP40
0.643894	1.09565	MSA180
0.647431	0.928652	PTEX150
0.661048	1.07784	PhLP1
0.663186	0.9109	MC-2TM
0.667267	1.13885	REX1
0.67175	0.94297	PP5
0.679921	0.916731	PfEMP1
0.686662	0.937582	MSP3
0.687675	1.1057	DPH2
0.689056	0.890707	RhopH3
0.692104	0.931629	RH5
0.703357	0.945445	conserved protein
0.715457	0.914173	BDP
0.71609	1.06913	conserved membrane protein
0.720615	1.10373	SET10
0.738172	1.08833	conserved protein
0.741947	1.07944	conserved protein
0.747338	1.08141	conserved protein
0.749573	0.911789	DCTN2
0.75188	0.950519	NAA15
0.752735	1.04508	Cg1 protein
0.75897	1.0593	LISP2
0.762328	0.928649	SYN6
0.764846	1.11073	RIF
0.766896	0.959815	Pf332
0.78262	1.09593	MSP7
0.78808	1.05753	EXP
0.793179	1.06025	ICP
0.793181	0.946004	ROM4
0.795522	1.09423	AdoMetDC/ODC
0.801288	0.960806	EBA181
0.80192	1.03219	DBR1
0.802679	1.06345	PIESP2
0.817813	0.948125	HSP70
0.818722	1.0362	LSA3
0.823909	0.969999	RAD14
0.824111	0.948505	conserved protein
0.828483	1.04999	kelch protein
0.834585	1.04087	ETRAMP10
0.836869	1.03003	ARP
0.837505	1.05148	IMC1a
0.838906	1.04914	PL
0.842174	1.03395	conserved protein
0.843551	0.951283	PfEMP1
0.844738	1.03509	conserved protein
0.847873	1.04041	dynein HC
0.854912	1.05083	conserved protein
0.859783	1.0462	MC-2TM
0.860926	0.972565	CIA1
0.875708	0.967621	conserved protein
0.888342	1.04303	Pf332
0.888931	1.02872	MT
0.897003	1.03841	NIF4
0.906362	1.02702	MSP2
0.908809	1.02295	conserved protein
0.931303	0.984642	BIP
0.935438	1.0077	E3 ubiquitin ligase
0.935692	1.01702	EXP (hyp2)
0.938227	0.985439	MSP1
0.95622	1.015	zinc finger
0.957786	0.98597	RESA3
0.963811	1.00685	G protein
0.967423	0.994689	EXP
0.983616	1.00426	LSA1
0.984603	1.00395	UBE4B
0.990159	0.995078	TEF
0.996824	0.999369	HSP40
0.998498	0.999675	ETRAMP2

## Sheet: Table S7 (Fig 3e)
Supplementary Table S7: Antibody responses induced afterby PfSPZ vaccination. IgG-antibody-correlation with sterile protection against CHMI was analysed.
p-value	fold change	Antigen
0.000775048	10.8841	CSP
0.00265703	4.78068	RON2
0.00490086	3.32966	AMA1
0.0116817	3.57627	SYN6
0.0125538	3.04935	PHISTb
0.0130417	2.72038	RH5
0.0237083	3.15718	conserved protein
0.0245304	3.68635	SR10
0.0260556	3.31372	SIAP2
0.0267907	3.77283	EXP
0.0289036	3.04676	conserved protein
0.0323523	3.04308	RIF
0.0349041	3.25132	ROM4
0.0400523	3.19795	Pf332
0.044128	3.48684	GAP
0.0496031	2.54649	NIF4
0.0504785	2.84864	RA
0.051527	3.52533	MSP5
0.0523417	3.79555	conserved protein
0.0582909	2.47313	ACS5
0.0586417	2.0173	dynein HC
0.0591063	2.79512	SERA3
0.0606807	4.116	PfEMP1
0.0608015	3.3002	zinc finger
0.0696766	2.42275	PfEMP1 VAR2CSA
0.0777189	1.9283	BIP
0.0781329	3.81558	PHISTb
0.0796442	2.05982	BDP2
0.0807581	2.59625	AAA protein
0.082419	1.99725	conserved protein
0.0851936	2.70015	PfEMP1
0.0865789	2.59493	PfEMP1
0.0898485	2.87843	RAP1
0.0903315	10.4131	CryPH
0.0915277	3.77098	conserved protein
0.0995073	2.16991	peptidase M16
0.100336	2.23182	DCTN2
0.10095	2.9676	RH3
0.102452	2.32255	SEC7
0.103081	4.53688	TMED
0.106289	3.1768	ARP
0.107128	2.35985	DBLMSP2
0.107932	2.50982	kelch protein
0.113258	2.45087	MC-2TM
0.113853	2.46192	PfEMP1
0.113992	1.46003	dynein HC
0.123195	1.91028	RBP
0.131654	2.39797	conserved protein
0.139882	2.61448	TEF
0.142271	2.20273	PfEMP1
0.143359	1.6675	PHISTc
0.145445	2.36868	UBE4B
0.147274	2.36008	ETRAMP10.2
0.149397	2.02378	kelch protein
0.150058	2.63611	ATrx1
0.150319	2.55335	conserved protein
0.150412	1.91656	GCN5
0.152654	2.48362	GEXP5
0.155998	1.83465	VPS13
0.161625	2.83405	conserved protein
0.162629	2.23841	SIAP2
0.164575	2.00073	REX1
0.167396	2.44378	THO2
0.17111	3.38183	ARP
0.176582	1.35748	conserved protein
0.178208	2.5652	CelTOS
0.178481	2.16063	MC-2TM
0.179614	1.88753	EBA181
0.181511	1.86068	PfEMP1 VAR2CSA
0.184003	2.14834	ARNP
0.185349	2.34263	eIF-2B
0.186806	2.29515	conserved protein
0.188079	2.09076	conserved protein
0.188289	2.73995	CWC16 protein
0.188938	2.29358	conserved protein
0.192368	0.617269	conserved protein
0.193495	2.3944	PfEMP1
0.201697	2.73291	MSP5
0.207002	1.70809	CARP
0.208235	1.63528	NUP138
0.209704	1.7238	conserved protein
0.215125	2.47761	PfEMP1
0.216879	1.92745	PSOP24
0.226012	0.492634	SERA4
0.22853	2.09388	conserved protein
0.232085	2.43475	conserved membrane protein
0.234923	1.64197	conserved protein
0.235891	1.88792	RON2
0.241297	2.16565	conserved protein
0.243691	1.3793	exonuclease
0.244262	1.66107	REX1
0.250612	1.81982	EXP (hyp2)
0.25184	1.74856	conserved protein
0.25529	2.61273	conserved protein
0.25736	4.16336	conserved protein
0.265851	1.93179	ApiAP2
0.267598	2.10559	AdoMetDC/ODC
0.274458	1.79454	GEXP02 PHISTb
0.275302	2.9568	RIF
0.276001	1.69483	ETRAMP5
0.276294	1.44366	H101
0.276312	1.88348	conserved protein
0.277745	3.30755	GIG
0.281473	1.69055	RH2b
0.286844	1.77671	conserved protein
0.286905	2.56964	AP2-I
0.294632	1.41812	conserved protein
0.294651	2.01078	RBP
0.299137	1.95538	zinc finger
0.300896	2.73015	MSP10
0.303265	4.13239	PFDN2
0.313361	2.33495	PfEMP1
0.313566	1.85885	PTEX150
0.314092	1.79654	LISP2
0.320795	1.60835	MTRAP
0.323057	1.75865	RESA3
0.323593	1.463	conserved protein
0.32495	1.82442	PfEMP1 VAR2CSA
0.326961	1.5453	MSRP2
0.330348	1.80942	PRPF8
0.349919	1.63286	SET10
0.352506	1.50888	RON3
0.353247	1.71968	SEMP1
0.355561	1.58369	FTSH1
0.356069	2.25059	MSP8
0.356987	1.70042	ATP4
0.357393	1.64669	conserved protein
0.361273	1.41684	dynein HC
0.361366	2.79115	RON12
0.366344	1.57614	conserved protein
0.370107	0.569568	ETRAMP10
0.372201	1.67504	conserved protein
0.372597	2.40901	PfEMP1
0.37314	1.60493	Pfs16
0.388222	2.02505	MSP3
0.391906	1.47405	EFTUD2
0.400266	1.93663	CAF1
0.400353	1.7334	PhLP1
0.401256	1.53919	MSP7
0.401973	1.72765	MDV1
0.407496	1.62435	RPUSD
0.41417	1.84087	peptidase
0.418183	1.35577	PHISTb
0.420356	1.70709	EXP
0.424257	2.19608	NOT protein
0.428454	1.61089	conserved membrane protein
0.430746	2.70978	PfEMP1
0.438709	1.74965	PL
0.445169	1.53994	PfEMP1
0.446393	0.647237	REX3
0.453178	0.66819	IMC1i
0.456238	0.642621	LSA3
0.473649	2.49268	COG4
0.484727	1.31174	conserved protein
0.484953	1.7354	conserved membrane protein
0.487756	1.76956	P113
0.488375	1.456	Cg1 protein
0.492921	1.54647	GRP94
0.497972	1.84656	STARP
0.498955	1.35458	PHISTc
0.501688	1.3849	BDP
0.512718	1.4484	ETRAMP2
0.516549	1.26966	RNF5
0.52039	1.48268	conserved protein
0.520995	1.45366	PHISTa
0.522375	1.55533	conserved protein
0.541861	1.6508	PfEMP1
0.543178	1.43714	conserved protein
0.546452	1.29979	ETRAMP14
0.547992	1.31084	conserved protein
0.558895	1.55045	ARP
0.559317	2.41889	MT
0.562079	1.35032	EXP2
0.576824	1.23999	zinc finger
0.585676	0.737172	PHISTc
0.590151	0.592936	RAD14
0.592904	1.65905	HSP70
0.600072	1.30459	Pf332
0.602191	1.68719	conserved protein
0.602418	1.50965	MSA180
0.60402	1.36723	RBP
0.612135	1.23461	EBA175
0.620064	0.770781	G protein
0.622509	1.47119	MSA180
0.624926	1.23967	BDP
0.626398	1.25886	DBLMSP
0.628858	0.744409	EBA140
0.629984	1.32985	HSP70x
0.637681	0.79176	LSA1
0.644836	1.19355	PTP6
0.645597	1.19232	PTEX150
0.653708	1.21145	IMC1a
0.654674	1.21921	CIA1
0.656466	1.25925	E3 ubiquitin ligase
0.660984	1.25431	MSP1
0.668829	1.2012	EXP
0.670162	1.20833	conserved protein
0.670171	1.29522	conserved protein
0.682255	1.38021	SERA5
0.682652	1.24236	DBR1
0.68312	1.39635	PfEMP1
0.685259	1.29662	EXP3
0.688128	1.40126	PHISTb
0.689038	1.30223	MC-2TM
0.689331	1.50293	NAA15
0.691813	1.29839	PTP5
0.695339	1.17703	zinc finger
0.695573	1.23684	EXP
0.696762	0.757879	GEXP18
0.703075	0.823955	LSA1
0.70363	1.20056	GTPase
0.704392	1.25482	SAP protein
0.704684	1.26522	STARP
0.704851	0.750774	LSA3
0.715404	1.30583	conserved protein
0.7232	1.22416	ETRAMP4
0.723423	1.18036	XL2
0.724299	1.34335	M566
0.725248	1.25479	RESA
0.746903	1.2922	Pf11-1
0.750731	0.849221	MSA180
0.752616	0.857223	MON1
0.761473	1.12879	LISP2
0.766301	0.813484	ICP
0.772164	0.823831	GLURP
0.77393	1.19534	MESA
0.784304	0.853719	PMX
0.795496	0.849535	PfEMP1
0.798333	0.792116	HSP40
0.800246	0.848198	HSP40
0.800271	1.15652	PHAX protein
0.800518	1.17239	MSP1
0.804225	1.11859	DnaJ protein
0.804513	1.15231	PfEMP1
0.805166	1.14547	ICP
0.806503	0.713515	MSP4
0.8088	0.900784	conserved protein
0.81267	1.19167	RhopH3
0.815512	0.851158	conserved protein
0.816899	1.20964	PV1
0.820649	1.22923	MSP4
0.824867	1.11982	NAPL
0.826256	1.18632	conserved protein
0.839018	1.20275	conserved protein
0.849355	1.1212	LISP2
0.874727	0.892701	CLAG3.1
0.8778	1.13414	DPH2
0.878229	0.946297	EXP
0.881943	1.16208	MSP2
0.887174	0.866726	RIF
0.892966	1.06307	conserved protein
0.911265	1.03757	PP5
0.914125	1.0913	PfEMP1
0.915565	0.895335	RH2b
0.919836	0.898747	MSP11
0.936263	1.05126	LSA3
0.94638	1.05645	LSA1
0.957989	1.04145	ACS6
0.966576	1.01979	PIESP2
0.969874	1.02409	PHISTa-like
0.980905	1.01248	ERCC4
0.982465	1.01113	LSA1

## Sheet: Table S8 (Fig 3f)
Supplementary Table S8: Antibody responses induced afterby PfSPZ vaccination. IgM-antibody-correlation with sterile protection against CHMI was analysed.
p-value	fold change	Antigen
0.00420985	1.7772	conserved protein
0.00971545	0.570338	conserved protein
0.0112902	1.54419	PTEX150
0.0114091	1.81121	SIAP2
0.0204415	1.91295	EXP
0.024867	1.91058	SEMP1
0.0301705	1.90137	DBLMSP2
0.0311074	0.517966	NUP138
0.0324042	1.69913	RhopH3
0.0345049	1.83682	conserved protein
0.0376675	1.99323	SERA3
0.0509102	1.54262	PfEMP1
0.0535608	1.92311	MSP7
0.0541355	0.53968	ApiAP2
0.0554425	1.7818	SET10
0.0694853	1.44259	ROM4
0.0695209	0.536253	SERA4
0.0729969	1.54888	PHISTb
0.0737396	2.27547	SYN6
0.0740479	2.73591	MSP5
0.0848615	1.89242	zinc finger
0.086675	1.47566	UBE4B
0.0924043	1.80839	PHISTa
0.0936825	0.53649	LSA1
0.0955625	1.46315	BIP
0.112987	2.33811	Pf332
0.113451	1.39806	G protein
0.114831	1.4299	conserved protein
0.121405	0.48814	CLAG3.1
0.122251	0.615564	zinc finger
0.124735	0.658835	PfEMP1
0.133207	1.71065	PfEMP1 VAR2CSA
0.141632	1.35752	ETRAMP2
0.144563	1.36043	dynein HC
0.146897	1.4062	dynein HC
0.14769	1.51339	RBP
0.151444	1.67608	RH3
0.151733	3.49853	MSP5
0.1554	0.704415	CryPH
0.15771	2.59675	CSP
0.158575	1.55911	conserved membrane protein
0.160213	1.90533	RESA3
0.162349	1.43946	ETRAMP10.2
0.167918	1.31929	HSP40
0.168773	0.669199	RON2
0.169539	1.38436	conserved protein
0.174441	0.529883	ETRAMP5
0.174648	1.76966	PfEMP1
0.179766	1.46803	CelTOS
0.180504	1.38986	conserved protein
0.1835	0.656245	RNF5
0.184057	1.40037	EXP2
0.188406	0.717269	ERCC4
0.189729	0.664789	PHAX protein
0.190374	0.757863	H101
0.197333	1.46169	EXP (hyp2)
0.203286	1.24901	conserved protein
0.204546	0.65654	PfEMP1
0.208712	1.36079	conserved protein
0.212821	0.576531	MON1
0.220311	1.36028	RPUSD
0.226823	0.741776	conserved protein
0.227911	2.2274	RESA
0.228548	1.42028	MSP1
0.232635	1.27595	RIF
0.234429	1.48138	MSP4
0.243338	1.73855	GEXP5
0.244958	0.711584	ETRAMP10
0.245184	0.771822	conserved protein
0.247323	1.29771	HSP40
0.249835	1.44754	NAA15
0.250499	1.45259	MC-2TM
0.256634	1.26606	RA
0.25887	0.573697	REX3
0.260466	1.31313	PTP6
0.267273	1.25081	PTP5
0.272157	0.73446	MSA180
0.277752	1.29902	GEXP02 PHISTb
0.280416	1.39585	conserved protein
0.28112	1.33253	conserved protein
0.286215	0.633275	AP2-I
0.286419	0.739912	RON12
0.293857	0.768777	AAA protein
0.304042	0.78542	MSP8
0.304703	1.48087	conserved protein
0.318197	0.682744	TEF
0.322531	0.611334	PfEMP1
0.323735	0.639525	conserved membrane protein
0.325677	1.31422	GAP
0.328096	1.24807	GRP94
0.33394	0.714139	PTEX150
0.340255	1.27862	LISP2
0.340809	1.24396	PRPF8
0.341465	1.30534	GTPase
0.346052	1.29614	PhLP1
0.354599	0.561477	EBA140
0.371181	1.36824	RON3
0.374435	1.21947	EXP
0.375019	1.42219	SR10
0.376355	1.26723	ETRAMP4
0.379029	1.31418	PMX
0.380049	0.827975	NAPL
0.380663	1.26425	PfEMP1 VAR2CSA
0.382067	0.7486	TMED
0.382567	1.24711	PfEMP1
0.393735	1.3712	PL
0.394381	0.774118	ICP
0.397541	0.826722	CARP
0.400066	1.3264	MSP4
0.403388	1.3897	SAP protein
0.405227	0.834376	MESA
0.416551	1.14905	PHISTc
0.418242	1.22556	EBA181
0.418763	1.69932	HSP70
0.419594	1.37823	PfEMP1
0.428436	0.737273	peptidase M16
0.432233	1.23045	ATP4
0.451731	1.24142	conserved protein
0.453628	1.19403	EXP
0.4622	1.25635	PfEMP1
0.463521	0.856904	MSP11
0.467771	1.17705	CWC16 protein
0.475876	1.23088	PFDN2
0.476	1.6323	conserved protein
0.476222	1.30213	ICP
0.477244	1.19348	dynein HC
0.479316	1.1784	eIF-2B
0.482787	1.25382	conserved protein
0.484807	1.25558	PHISTa-like
0.487147	1.17918	RBP
0.488871	1.2038	RON2
0.493365	1.10311	exonuclease
0.50667	1.28237	LISP2
0.513597	0.85948	CIA1
0.515294	0.837953	DnaJ protein
0.515318	1.51867	RIF
0.521474	0.728823	conserved membrane protein
0.531289	0.854658	EFTUD2
0.543307	0.706465	NIF4
0.54534	1.22655	MT
0.546507	0.851644	GLURP
0.552221	1.13511	conserved protein
0.555982	1.2579	THO2
0.556682	1.21543	MSRP2
0.556903	0.665971	conserved protein
0.56006	0.866451	kelch protein
0.562754	1.18861	BDP
0.562839	1.1175	IMC1i
0.565981	0.842714	conserved protein
0.569182	1.15549	RAP1
0.574536	0.834452	LSA1
0.576069	0.841912	DBR1
0.591547	1.25184	LSA3
0.608498	1.60217	RIF
0.609372	0.697904	REX1
0.611533	0.880686	Cg1 protein
0.613189	1.20766	RH2b
0.614055	0.788286	IMC1a
0.616685	1.1639	PfEMP1
0.623822	1.20994	MSA180
0.625061	1.2402	MSP1
0.636075	1.12437	MSP3
0.638708	1.15735	ACS6
0.639036	1.10376	PfEMP1 VAR2CSA
0.642466	0.808526	MSA180
0.649697	1.16369	MC-2TM
0.649991	1.15996	HSP70x
0.650247	0.85046	conserved protein
0.654418	1.18269	DCTN2
0.658979	1.20186	XL2
0.660082	1.12305	conserved protein
0.662645	0.789709	peptidase
0.665134	1.09961	conserved protein
0.665527	1.12281	zinc finger
0.666137	0.902396	zinc finger
0.678541	1.0646	FTSH1
0.679472	0.872414	conserved protein
0.685786	0.910787	MSP2
0.694918	0.910642	BDP2
0.697221	1.14719	BDP
0.69963	1.14238	ARP
0.700858	1.14381	PfEMP1
0.702376	1.12545	PHISTb
0.705915	1.09045	ARNP
0.706205	0.918912	PfEMP1
0.708855	1.23099	AdoMetDC/ODC
0.71403	1.10661	EXP3
0.717323	0.924105	MDV1
0.720081	0.836785	conserved protein
0.72694	1.10928	GIG
0.73089	1.10624	PSOP24
0.731106	0.917396	ATrx1
0.731371	1.09722	ACS5
0.734163	1.12537	conserved protein
0.735125	1.07026	conserved protein
0.74152	1.32106	RAD14
0.752716	1.11619	CAF1
0.760559	1.0887	conserved protein
0.764402	1.12503	PfEMP1
0.766855	0.941263	VPS13
0.770256	1.07927	NOT protein
0.770983	1.09045	ARP
0.772372	0.895019	P113
0.776033	1.15154	ETRAMP14
0.780914	0.890977	conserved protein
0.784379	0.903106	PfEMP1
0.784691	1.14625	RBP
0.788126	1.06684	PfEMP1
0.788824	1.07344	conserved protein
0.790483	0.851723	REX1
0.809887	0.936009	E3 ubiquitin ligase
0.813686	0.905724	PIESP2
0.824463	0.88646	SERA5
0.827679	1.14781	conserved protein
0.827696	0.933805	GEXP18
0.831903	1.07383	conserved protein
0.838946	1.04879	RH5
0.840118	0.916089	PfEMP1
0.841673	0.893283	COG4
0.842958	0.96554	conserved protein
0.843274	0.970392	PV1
0.844715	0.967379	PHISTb
0.846668	0.883328	STARP
0.851655	0.907097	LSA3
0.855196	1.0627	RH2b
0.856126	0.943446	MSP10
0.857445	0.942294	PHISTc
0.858945	1.04414	PHISTc
0.869023	1.04881	EXP
0.872144	0.949511	STARP
0.873689	0.956892	EBA175
0.892506	0.931455	SIAP2
0.896252	1.11219	LSA3
0.896309	1.04144	DPH2
0.896869	1.04719	DBLMSP
0.896944	1.04475	conserved protein
0.914185	1.04318	MC-2TM
0.916129	1.04502	conserved protein
0.928536	1.03527	conserved protein
0.940636	1.03468	conserved protein
0.941009	1.02424	conserved protein
0.942226	0.98258	GCN5
0.943252	0.948577	M566
0.946905	1.03435	Pf11-1
0.946963	1.0249	conserved protein
0.948324	0.979169	conserved protein
0.948903	0.970547	kelch protein
0.949065	1.01899	conserved protein
0.950034	1.02541	Pfs16
0.952243	0.986637	PP5
0.953732	0.980276	LISP2
0.954514	1.02487	Pf332
0.957787	0.987278	PHISTb
0.96103	0.981928	AMA1
0.963037	1.00879	PfEMP1
0.964484	0.976665	LSA1
0.974105	1.00946	EXP
0.977241	0.99322	ARP
0.986526	0.993057	LSA1
0.990591	0.99343	SEC7
0.992501	0.998258	MTRAP
0.996882	0.998645	conserved protein

## Sheet: Table S9 (Fig 4a)
Supplementary Table 9: Changes in antibody responses after homologous challenge. Changes of microarray reactivity due to CHMI were identified by comparing signal intensities in samples collected before and four weeks after inoculation. Study participants were grouped into placebos (n = 6) and PfSPZ vaccinees (n = 10) with both groups containing equal numbers of HIV positive and HIV negative subje…
HIV neg vaccinee	HIV pos vaccinee	Placebo	Antigen
1.94094	-2.34929	1.74298	DPH2
1.50947	-0.334453	2.3376	CAF1
1.33071	-0.306015	1.63616	PHISTb
1.26296	-0.790136	0.00676613	PFDN2
1.17183	-0.633136	1.24773	EXP
1.16397	0.109296	1.47708	RAD14
1.11516	-0.77685	0.447175	RH2b
1.10719	-0.443312	1.08908	PfEMP1
1.10671	-0.426936	1.44664	ERCC4
1.06076	-0.304938	1.13459	DnaJ protein
1.03379	-0.63813	0.853768	PHISTb
1.01821	-0.242149	0.929923	HSP70x
0.992624	-0.416861	2.33443	DBR1
0.989399	-0.89265	1.82167	LSA1
0.988778	-0.963921	0.757603	Pf332
0.98254	-0.606534	0.843745	G protein
0.941492	-1.43753	0.777912	MSA180
0.91951	0.00925696	1.88281	ICP
0.906125	-0.368359	0.486458	PfEMP1
0.863699	-1.30929	1.34555	NAA15
0.832003	0.248881	1.50532	PfEMP1
0.799915	-0.139598	2.22394	conserved protein
0.79682	-0.283941	1.58422	zinc finger
0.789914	-0.149428	0.658747	ETRAMP10
0.78589	-1.48089	2.32085	COG4
0.768296	-1.05524	1.50647	P113
0.752317	-0.81239	2.02766	conserved protein
0.743501	-0.341119	0.541279	PHISTc
0.711584	0.180552	1.9053	conserved protein
0.708537	-1.444	1.49955	BDP
0.694262	-0.00639031	2.49121	conserved protein
0.683942	-0.273939	1.15222	CARP
0.682518	-0.626613	1.88457	NUP138
0.667404	-0.444929	1.52199	Pf11-1
0.660193	-0.600694	1.22823	conserved protein
0.644646	-0.419342	1.42669	MSP8
0.644103	-0.613402	2.05553	NIF4
0.636094	-0.953763	1.57147	conserved protein
0.629486	-0.28361	0.771763	ARP
0.627841	-0.206598	1.32881	MC-2TM
0.618128	0.882306	0.874589	CWC16 protein
0.610794	0.081679	0.863097	CLAG3.1
0.556106	-0.0549777	-0.186788	conserved membrane protein
0.540258	-0.284783	1.55232	AP2-I
0.509145	-1.17127	0.999538	GEXP18
0.503054	0.847813	1.83156	conserved protein
0.49195	1.11336	1.38846	LSA3
0.488432	-0.1689	1.76884	conserved membrane protein
0.47753	-0.75424	1.5803	conserved protein
0.477465	1.20404	1.50766	RESA
0.475829	-0.685092	2.35602	EXP (hyp2)
0.464682	-0.258613	0.813332	BDP
0.463788	-0.182265	1.70502	RBP
0.460363	-0.31727	1.33269	conserved protein
0.453582	-1.0355	1.77202	SIAP2
0.442869	-1.27764	1.24174	MSP4
0.413109	-0.646776	2.74807	SR10
0.402687	-0.934004	1.36919	CIA1
0.392701	-1.11411	1.55071	MSP4
0.392336	0.394294	1.50947	NOT protein
0.389101	-0.361518	2.12315	BDP2
0.369046	-0.444237	0.953524	conserved membrane protein
0.368501	-0.53203	2.11759	MESA
0.367242	-0.749316	1.13048	conserved protein
0.365273	1.64186	2.12135	conserved protein
0.343201	-0.889306	0.901823	EBA140
0.316414	-0.215027	1.65845	conserved protein
0.313778	-0.774435	1.80177	conserved protein
0.311224	-0.886078	0.508895	RIF
0.305589	-0.312007	1.35578	PfEMP1
0.303969	-0.129424	0.286503	conserved protein
0.301299	-0.230901	0.889492	dynein HC
0.297922	-1.09984	1.87381	LSA1
0.284741	-0.414968	1.81009	SEMP1
0.273713	-0.852961	0.262212	conserved protein
0.258648	-0.427321	1.26963	GTPase
0.254052	-0.267836	-0.241404	NAPL
0.235	-0.788721	1.2445	RBP
0.230279	-0.0709082	0.676865	conserved protein
0.226937	-0.766179	1.2704	PMX
0.222916	-0.965799	1.08422	SAP protein
0.214795	-0.614603	0.99699	conserved protein
0.212915	-0.585055	1.56153	AAA protein
0.208712	-0.401147	1.05594	MSA180
0.20488	-0.383774	1.9627	conserved protein
0.192662	-0.429452	1.30505	RIF
0.189533	-0.391434	1.39472	RNF5
0.181551	-0.13548	0.247733	conserved protein
0.180073	-0.227543	1.68243	ROM4
0.178916	-0.642192	1.19583	peptidase M16
0.174594	-1.12004	1.23586	ETRAMP4
0.166174	-1.46732	1.7361	PIESP2
0.142884	-0.368937	1.95367	conserved protein
0.140238	0.0743476	1.98585	STARP
0.13553	0.127671	1.3621	LSA3
0.125912	0.35727	0.33372	conserved protein
0.122525	-0.29724	1.15033	GEXP5
0.0997303	0.284959	0.841272	MSRP2
0.0958333	-0.367666	0.924348	PP5
0.0899096	-0.800588	2.03034	LSA1
0.0841689	-0.28401	2.87161	LSA1
0.081866	-0.518075	2.33993	MSA180
0.0724731	-0.66039	1.07544	PhLP1
0.0577731	-0.448262	1.40814	conserved protein
0.0565687	-0.726002	1.86995	conserved protein
0.0557031	-0.80823	0.740699	PTEX150
0.0248761	0.709498	1.01483	RH5
0.0244193	-0.465051	2.04256	IMC1a
0.011857	0.995971	2.0275	LSA3
0.00934418	-0.360211	1.25082	conserved protein
-0.00381962	0.0913822	1.44165	STARP
-0.0177478	-1.12456	2.02463	PSOP24
-0.0177648	-0.323286	1.22452	MSP5
-0.0258238	-0.178512	1.79299	AdoMetDC/ODC
-0.026533	-0.140681	1.78363	REX1
-0.0317155	-1.05821	1.32949	GRP94
-0.0353477	-0.200199	1.88024	E3 ubiquitin ligase
-0.0378702	0.418821	1.31042	SIAP2
-0.039519	-0.00945513	1.87995	conserved protein
-0.0449626	-0.691288	1.11991	AMA1
-0.0536704	-0.848275	-0.212733	MON1
-0.058438	-1.2331	1.24877	PHISTc
-0.0762957	0.936913	1.22373	RESA3
-0.0769623	-0.548954	1.54322	ATrx1
-0.0912883	-0.736393	1.92361	peptidase
-0.0973268	-0.845061	1.39643	THO2
-0.102726	-1.04175	1.27468	SERA5
-0.103666	-0.353023	1.90169	LISP2
-0.103954	-1.14267	1.54489	conserved protein
-0.106206	-0.439814	1.20002	EXP3
-0.120273	-0.944404	2.39225	DBLMSP
-0.120916	-0.43788	1.06913	RON3
-0.13397	-0.191906	1.03076	PfEMP1
-0.142968	-0.318813	1.22411	ApiAP2
-0.177367	-0.289605	0.749212	PfEMP1
-0.17976	-0.61871	0.674678	kelch protein
-0.180946	-0.283367	1.4758	PHISTc
-0.194628	-0.61734	1.71398	GLURP
-0.196992	-0.831215	3.27462	PfEMP1 VAR2CSA
-0.19888	-0.0303836	1.4859	PfEMP1
-0.199208	-0.753585	1.18375	PfEMP1
-0.20151	-1.52335	0.932222	conserved protein
-0.211817	-0.315028	2.39724	MSP1
-0.215537	1.02099	3.50834	EXP2
-0.233475	-0.247951	-0.623252	BIP
-0.237591	0.0384016	1.594	conserved protein
-0.247284	-0.98966	0.751554	ARNP
-0.248113	-0.810339	0.532374	PHISTa-like
-0.248119	-0.851563	0.782499	EFTUD2
-0.252606	-0.27792	1.13921	exonuclease
-0.253934	-0.951972	1.46401	SYN6
-0.258993	0.375115	2.22	Pfs16
-0.261518	0.737599	2.2147	TEF
-0.265966	-0.992741	0.492674	H101
-0.270915	-1.15211	1.70999	conserved protein
-0.273189	-0.0173647	1.6998	ETRAMP14
-0.276671	-0.540127	1.28108	zinc finger
-0.280583	-0.124238	1.34793	RIF
-0.291574	-0.642036	2.00815	DCTN2
-0.295005	-0.575884	1.69791	ARP
-0.300061	-1.17178	2.14594	RON2
-0.32598	-1.06855	0.728116	SERA4
-0.34082	-0.391347	0.992353	VPS13
-0.34232	-0.568477	0.885255	MSP1
-0.343283	-0.736948	0.862935	EXP
-0.352072	-0.88278	2.04055	MSP7
-0.357286	-1.1901	0.881358	zinc finger
-0.360755	0.0114654	2.02182	PTP5
-0.361578	-1.43826	1.62917	SEC7
-0.373226	-0.495221	1.193	RhopH3
-0.37854	0.0514066	1.38121	conserved protein
-0.380526	-0.570898	1.66808	MSP10
-0.404072	-0.307967	0.939112	Pf332
-0.41864	-0.125952	1.49488	MSP5
-0.419844	-0.132953	1.5876	REX1
-0.422424	-0.531962	1.133	conserved protein
-0.422964	-1.04675	1.993	LISP2
-0.426521	-0.722654	0.995589	conserved protein
-0.435228	-1.15772	0.984187	ARP
-0.437145	-0.895571	1.56851	GCN5
-0.445141	-1.04658	2.28426	PfEMP1 VAR2CSA
-0.447844	-1.44349	0.0973344	PV1
-0.455051	0.446935	1.08757	EXP
-0.455572	-1.09412	0.28683	conserved protein
-0.457312	-0.93388	1.60733	CSP
-0.466779	-0.776081	1.25349	dynein HC
-0.472242	-0.516435	1.29628	PTP6
-0.476424	-0.514542	1.32164	conserved protein
-0.484153	-0.294859	1.48781	conserved protein
-0.486943	-0.762563	1.15776	MDV1
-0.48914	-0.687271	1.39064	conserved protein
-0.489151	-0.0862965	2.00445	MSP2
-0.493667	-0.567337	1.1439	REX3
-0.495206	-0.414275	1.32342	conserved protein
-0.508312	-0.85288	1.45321	GIG
-0.510764	-0.0192621	1.09339	MC-2TM
-0.523116	-1.0791	0.749509	RON12
-0.529588	-0.99876	1.22972	PfEMP1
-0.535258	-0.211484	1.22177	HSP40
-0.536651	-0.792864	1.66354	PL
-0.540112	-1.06375	1.15842	RBP
-0.546721	-0.22435	1.81846	PTEX150
-0.553688	-1.16559	1.3765	LISP2
-0.55593	-0.0580132	0.856098	MTRAP
-0.556515	-0.494369	1.01138	GEXP02 PHISTb
-0.560981	-0.621224	0.558218	HSP40
-0.564572	-0.253763	1.0873	M566
-0.570407	0.0801456	1.22317	GAP
-0.570737	-0.835318	1.02949	PfEMP1
-0.57963	-1.09397	0.68334	kelch protein
-0.58208	-0.509865	1.938	ETRAMP5
-0.583916	-0.867862	1.70724	TMED
-0.587328	-0.636585	0.348415	PfEMP1
-0.588351	0.0628996	1.1962	EXP
-0.603141	-0.840548	1.27156	eIF-2B
-0.613784	0.0168726	1.12226	RON2
-0.615084	-0.921658	1.0897	RPUSD
-0.66054	-0.631671	1.56726	ICP
-0.66209	-0.75252	0.741813	PfEMP1
-0.662404	0.000684157	0.308944	IMC1i
-0.67176	-0.149793	0.4988	ETRAMP2
-0.680828	-1.18734	1.57225	MSP11
-0.686193	-0.410722	1.65405	PHISTa
-0.697369	-0.813867	1.076	CelTOS
-0.706032	-1.24449	1.59475	MSP3
-0.708311	-1.05899	0.525876	RH2b
-0.718165	-0.666372	1.03303	EBA181
-0.740616	-0.662978	1.2663	conserved protein
-0.752431	-0.586873	2.11738	RAP1
-0.761145	-1.42233	0.564796	dynein HC
-0.794819	0.101683	0.656841	PfEMP1
-0.801461	-0.891187	0.641822	EBA175
-0.809035	-0.661765	1.27635	PfEMP1
-0.810759	-0.778041	1.35805	RA
-0.814435	-0.261419	1.48621	PHAX protein
-0.827312	-1.02461	1.0935	PfEMP1
-0.830429	-0.905145	0.532592	FTSH1
-0.835606	-0.388804	1.07671	UBE4B
-0.837461	-0.556938	1.21364	RH3
-0.845691	-0.5567	0.844564	PfEMP1
-0.856862	-0.0652212	1.30685	conserved protein
-0.875837	-1.51492	2.03436	CryPH
-0.877995	-1.39215	1.40906	conserved protein
-0.881089	-0.721998	0.509953	PRPF8
-0.887516	-0.857806	1.3412	HSP70
-0.917654	-0.16416	0.813702	ACS6
-0.937231	-0.858499	0.786201	conserved protein
-0.952016	2.37097	4.16844	ETRAMP10.2
-0.961052	-0.317323	0.74556	XL2
-0.96517	-0.223914	1.32862	SET10
-0.97133	-0.604893	1.37128	SERA3
-1.02105	-0.432728	1.32553	PHISTb
-1.03003	-0.734087	1.27622	zinc finger
-1.04298	-1.79264	1.11518	ACS5
-1.04986	-0.538734	0.146941	MC-2TM
-1.05148	-1.19707	1.7907	EXP
-1.08701	-0.699875	0.139236	ATP4
-1.10437	-1.1758	1.21675	PfEMP1 VAR2CSA
-1.14396	-0.740235	1.18421	PHISTb
-1.19209	-0.572195	2.20341	DBLMSP2
-1.48323	0.107801	1.16686	MT
-1.53806	-1.16879	0.364538	Cg1 protein

## Sheet: Table S10 (Fig 4b)
Supplementary Table 10: Changes in antibody responses after homologous challenge. Changes of microarray reactivity due to CHMI were identified by comparing signal intensities in samples collected before and four weeks after inoculation. Study participants were grouped into placebos (n = 6) and PfSPZ vaccinees (n = 10) with both groups containing equal numbers of HIV positive and HIV negative subj…
p-value	fold change	Antigen
0.00147743	0.222297	SERA3
0.00225345	0.163875	PfEMP1 VAR2CSA
0.00226913	0.303101	LSA1
0.00231153	0.142339	LSA1
0.00348615	0.289101	PfEMP1
0.00367655	0.281115	CSP
0.00412511	0.227456	CryPH
0.00511642	0.383261	PfEMP1
0.00515749	0.198329	PfEMP1 VAR2CSA
0.00530064	0.330627	ATrx1
0.00684113	0.456793	GEXP5
0.00697337	0.262522	MDV1
0.00715006	0.29023	AdoMetDC/ODC
0.00816769	0.461465	PfEMP1
0.00832574	0.310861	conserved protein
0.00928782	0.206219	MSP2
0.00982303	0.494001	conserved protein
0.0100816	0.343961	conserved protein
0.0107076	0.290596	MSP7
0.0107601	0.242834	PHAX protein
0.0109031	0.357293	NIF4
0.0109267	0.390682	conserved protein
0.011006	0.27644	RON2
0.0111752	0.310094	GIG
0.0113984	0.244434	LSA1
0.0113995	0.159554	SR10
0.0130672	0.485864	RNF5
0.0131489	0.340979	conserved protein
0.0135822	0.226289	PSOP24
0.015809	0.471887	EXP3
0.0170756	0.332271	PfEMP1 VAR2CSA
0.0177592	0.377908	conserved protein
0.0185149	0.339233	LSA3
0.018573	0.28822	LISP2
0.0196199	0.222553	conserved protein
0.0204062	0.316313	MSP5
0.0205092	0.332541	EXP (hyp2)
0.0213059	0.422893	EBA181
0.0215988	0.261138	PTP5
0.021734	0.329885	BDP2
0.0219164	0.24128	RIF
0.0220875	0.283357	PMX
0.0221859	0.236544	MSA180
0.0222145	0.361214	SIAP2
0.0222164	0.386591	TMED
0.0227125	0.384849	LISP2
0.0232904	0.468638	peptidase M16
0.0234779	0.299419	conserved protein
0.025007	0.325413	zinc finger
0.0251515	0.422443	THO2
0.0252012	0.268355	DBLMSP2
0.0259971	0.369128	PHISTb
0.0262784	0.208828	IMC1a
0.0269769	0.412006	kelch protein
0.0269919	0.290771	conserved protein
0.0283013	0.316749	MSP11
0.0293228	0.370923	PTP6
0.0294398	0.169357	COG4
0.0299153	0.199231	conserved protein
0.0302964	0.494293	FTSH1
0.030961	0.254759	SET10
0.0310412	0.336009	P113
0.0310998	0.360373	DBR1
0.0312651	0.379242	ACS5
0.0313865	0.335868	conserved protein
0.031644	0.239807	PfEMP1
0.0320942	0.43206	MC-2TM
0.0337282	0.335878	GCN5
0.0346739	0.309427	DCTN2
0.0351777	0.316863	PHISTa
0.0387497	0.323497	LSA1
0.0392706	0.407163	conserved protein
0.0403019	0.392074	RPUSD
0.0422367	0.46461	MC-2TM
0.0426125	0.371317	zinc finger
0.0426836	0.275097	PHISTb
0.0434727	0.290878	GLURP
0.0459559	0.407377	PfEMP1
0.0462832	0.421611	AAA protein
0.0478251	0.434314	zinc finger
0.0479955	0.382569	SYN6
0.0485454	0.287628	MSP1
0.0493715	0.39987	NAA15
0.0495146	0.375713	MSP5
0.0497732	0.293532	PTEX150
0.0518716	0.174226	ETRAMP10.2
0.0536551	0.382291	LSA3
0.0547154	0.357277	PL
0.0559335	0.312876	Pfs16
0.0568172	0.442119	PfEMP1
0.056965	0.433891	PfEMP1
0.0579633	0.345755	MESA
0.0592063	0.34379	RBP
0.0593306	0.381767	peptidase
0.0608152	0.266624	PIESP2
0.0611404	0.378332	RBP
0.0612912	0.250673	LISP2
0.0619274	0.457566	VPS13
0.0620725	0.465798	REX3
0.0621575	0.350595	SEC7
0.0621979	0.430067	BDP
0.0642594	0.405521	REX1
0.0648628	0.435628	conserved protein
0.0648831	0.287626	ETRAMP14
0.065016	0.424684	conserved protein
0.0664395	0.455388	GEXP02 PHISTb
0.069109	0.42784	SEMP1
0.0700604	0.507659	PHISTa-like
0.0723269	0.465253	eIF-2B
0.073295	0.468076	PfEMP1
0.0733856	0.363584	PHISTb
0.0751364	0.269179	GAP
0.0775727	0.332806	MSP3
0.0795999	0.509885	ETRAMP2
0.0799864	0.379026	ETRAMP4
0.0800676	0.514133	conserved protein
0.0865353	0.35172	ETRAMP5
0.0889472	0.475603	PfEMP1
0.089423	0.355282	RAP1
0.0941448	0.488729	conserved protein
0.0969605	0.232889	RhopH3
0.101601	0.472997	conserved protein
0.104083	0.4178	RBP
0.105559	0.517563	dynein HC
0.105881	0.52245	dynein HC
0.110804	0.37521	GEXP18
0.112166	0.343248	CAF1
0.112818	0.375689	MSP10
0.114145	0.528013	Pf332
0.114659	0.539714	conserved protein
0.114803	0.331557	EXP
0.116784	0.521289	conserved membrane protein
0.121464	0.403996	DBLMSP
0.121527	0.487862	conserved protein
0.12218	0.539168	EBA175
0.124487	0.402296	conserved protein
0.126474	0.479884	ROM4
0.127054	0.473336	conserved protein
0.12714	0.543446	SERA5
0.127268	0.4011	CelTOS
0.127545	0.482891	EXP
0.130215	0.480154	HSP40
0.131025	0.295842	MSP4
0.134767	0.276381	EXP2
0.134964	0.428856	AP2-I
0.135347	0.50945	CIA1
0.13556	0.173358	MT
0.136113	0.575194	MSA180
0.13681	0.342903	RAD14
0.139959	0.390033	conserved protein
0.140786	0.385042	conserved protein
0.142898	0.427345	conserved protein
0.143649	0.442431	RH3
0.145382	0.46439	ApiAP2
0.147226	0.459555	kelch protein
0.150365	0.42187	conserved protein
0.151475	0.565698	DnaJ protein
0.151781	0.512483	UBE4B
0.152916	0.504824	MSP8
0.154722	0.386023	conserved protein
0.154856	0.354986	RA
0.159472	0.55772	PHISTc
0.160551	0.488411	SERA4
0.160964	0.520805	ARP
0.16177	0.422181	GRP94
0.161987	0.442443	zinc finger
0.165332	0.577237	SAP protein
0.16948	0.397147	NUP138
0.171872	0.57335	EXP
0.187033	0.605619	conserved protein
0.18896	0.476016	ATP4
0.190203	0.322757	MSP4
0.190778	0.487338	MSA180
0.20239	0.503679	RIF
0.203348	0.47031	PHISTc
0.204177	0.323174	DPH2
0.205124	0.58523	SIAP2
0.205498	0.58722	RON2
0.206261	0.550453	REX1
0.210995	0.508353	ARP
0.213868	0.595279	conserved protein
0.218199	0.483865	TEF
0.21946	0.64642	PTEX150
0.22022	0.544384	E3 ubiquitin ligase
0.221427	0.605781	ARNP
0.222458	0.195773	PHISTb
0.223592	0.352962	STARP
0.231831	0.523927	conserved membrane protein
0.236987	0.610117	ACS6
0.237515	0.692226	ETRAMP10
0.242069	0.645789	PV1
0.245137	0.544043	RON3
0.245668	0.551437	EXP
0.246404	0.484901	conserved protein
0.250242	0.615982	conserved protein
0.256052	0.566919	LSA3
0.256732	0.4873	AMA1
0.261298	0.681402	Pf332
0.271132	0.628183	conserved protein
0.273001	0.402885	STARP
0.273016	0.585491	PHISTc
0.283718	0.543329	EFTUD2
0.286097	0.590481	MSP1
0.294672	0.500382	conserved protein
0.301291	0.576566	EBA140
0.303344	0.641127	HSP70x
0.309064	0.663675	RH5
0.309464	0.597612	IMC1i
0.310288	0.549977	exonuclease
0.319157	0.677636	RESA3
0.330254	0.562447	ERCC4
0.338173	0.587095	Cg1 protein
0.340375	0.592725	ICP
0.348643	0.575586	NOT protein
0.348967	0.625553	PfEMP1
0.350659	0.572887	CARP
0.351174	0.696637	MSRP2
0.351958	0.267324	HSP70
0.355642	0.600654	GTPase
0.359071	0.600934	conserved protein
0.360837	0.635038	MC-2TM
0.364305	0.68388	RH2b
0.364828	0.598172	RON12
0.365003	0.603692	PfEMP1
0.366317	0.643577	EXP
0.371562	0.645004	conserved protein
0.377131	0.593139	conserved protein
0.378974	0.660955	H101
0.379181	0.587152	RIF
0.407482	0.593028	MTRAP
0.412003	0.678434	XL2
0.454513	0.680401	Pf11-1
0.473881	0.748852	BDP
0.478656	0.695654	ICP
0.486564	0.753765	PfEMP1
0.494632	0.730596	PfEMP1
0.501845	0.712463	M566
0.512637	0.799577	PP5
0.519271	0.673289	CLAG3.1
0.546287	0.779577	G protein
0.549143	0.769681	PRPF8
0.550038	0.718054	HSP40
0.568517	0.84257	dynein HC
0.633137	0.807232	conserved protein
0.696803	0.714467	PhLP1
0.729638	0.739906	conserved protein
0.752233	0.858137	conserved protein
0.777653	1.13842	CWC16 protein
0.785493	0.8568	PfEMP1
0.789759	1.23237	PfEMP1
0.790755	1.19107	conserved membrane protein
0.820858	1.2358	ARP
0.851019	0.887461	BIP
0.85977	1.08275	RH2b
0.885035	0.860676	PFDN2
0.907781	0.932052	PfEMP1
0.913289	0.94485	conserved protein
0.914302	1.04912	MON1
0.918301	0.947116	NAPL
0.928661	0.950134	conserved protein
0.936976	0.929534	RESA
0.952246	1.02797	conserved protein

[truncated: 2 more sheets: Table S11 (Fig 4c), Table S12 (Fig 4d)]
